# Supplementary material for: False-positive IRESes from Hoxa9 and other genes resulting from errors in mammalian 5′ UTR annotations
Source: Proc Natl Acad Sci U S A. 2022 Aug 29;119(36):e2122170119. doi: 10.1073/pnas.2122170119 (PMC9456764; doi:10.1073/pnas.2122170119)
Supplement: Supplementary File [file pnas.2122170119.sd01.xlsx]

## Sheet: Fasta
>Acinonyx_jubatus
TTCGTTGGCCACAATTAAAACAAACCCGATCGTGGAGCGCCGCGATCCCTTTGCATAAAAACATATGGCTTTTGCTATAAAAATTATGACTGCAAAACACCGGGCCATTAATAGCGTGCGGAGTGATTTACGCGTTATTGTTCTGCCGGGCGGGCACGTGACGCGCGCGGCCAAT
>Acomys_cahirinus
TTCGTTGGCCACAATTAAAACAAACCAGATCGTGGAGCGGCGCGATCCCTTTGCATAAAAACATATGGCTTTTGCTATAAAAATTATGACTGCAAAACACCGGGCCATTAATAGCGTGCGGAGTGATTTACGCGTTATTGTTCTGCCGGGCGGACACGTGACGCGCGTGGCCAAT
>Ailuropoda_melanoleuca
TTCGTTGGCCACAATTAAAACAAACCCGATCGTGGAGCGCCGCGATCCCTTTGCATAAAAACATATGGCTTTTGCTATAAAAATTATGACTGCAAAACACCGGGCCATTAATAGCGTGCGGAGTGATTTACGCGTTATTGTTCTGCCGGGCGGGCACGTGACGCGCGCGGCCAAT
>Ailurus_fulgens
TTCGTTGGCCACAATTAAAACAAACCCGATCGTGGAGCGCCGCGATCCCTTTGCATAAAAACATATGGCTTTTGCTATAAAAATTATGACTGCAAAACACCGGGCCATTAATAGCGTGCGGAGTGATTTACGCGTTATTGTTCTGCCGGGCGGGCACGTGACGCGCGCGGCCAAT
>Allactaga_bullata
TTCGTTGGCCGCAATTAAAACAAACCTGATCGTGCAGCGGCGCGATCCCTTTGCATAAAAACATATGGCTTTTGCTATAAAAATTATGGCTGCAAAACAGCGGCCCATTAATAGCGTGCGGAGTGATTTACGCGTTATTGTTCTGCCGGACGGGCACGTGACGCGCGCGGCCAAT
>Alouatta_palliata
TTCGTTGGCCACAATTAAAACAAACCCGATCGTAGAGCCGCACGATCCCTTTGCATAAAAACATATGGCTTTTGCTATAAAAATTATGACTGCAAAACACCGGGCCATTAATAGTGTGCGGAGTGATTTACGCGTTATTGTTCTGCCGGGCGGGCACGTGACGCGCGCGGCCAAT
>Ammotragus_lervia
TTTGTTGGCCACAATTAAAACAAACCCGATCGCGGAGCGCCACGATCCCTTTGCATAAAAACATATGGCTTTTGCTATAAAAATTATGACAGCAAAACACCGGGCCATTAATAGCGTGCGGAGTGATTTACGCGTTATTGTTCTGCCGGGCGGGCACGTGACGCGCGCGGCCAAT
>Anoura_caudifer
TTCGTTGGCCACAATTAAAACAAACCCGATCGTCGAGCGCCGCGATCCCTTTGCATAAAAACATATGGCTTTTGCTATAAAAATTATGACTGCAAAACACCGGGCCATTAATAGCGTGCGGAGTGATTTACGCGTTATTGTTCTGCTGGGCGGACACGTGACGCGCGCGGCCAAT
>Antilocapra_americana
TTCGTTGGCCACAATTAAAACAAACCCGATCGCGGAGCGCCACGATCCCTTTGCATAAAAACATATGGCTTTTGCTATAAAAATTATGACTGCAAAACACCCGGCCATTAATAGCGTGCGGAGTGATTTACGCGTTATTGTTCTGCCGGGCGGGCACGTGACGCGCGCGGCCAAT
>Aotus_nancymaae
TTCGTTGGCCACAATTAAAACAAACCCGATCGTAGAGCGGCACGATCCCTTTGCATAAAAACATATGGCTTTTGCTATAAAAATTATGACTGCAAAACACCGGGCCATTAATAGCGTGCGGAGTGATTTACGCGTTATTGTTCTGCCGGGCGGGCACGTGACGCCCGTGGCCAAT
>Aplodontia_rufa
TTCGTTGGCCACAATTAAAACAAACCCGATCGTGGAGCGGCGTGATCCCTTTGCATAAAAACATATGGCTTTTGCTATAAAAATTATGACTGCAAAACACCGAGCCATTAATAGCGTGCGGAGTGATTTACGCGTTATTGTTCTGCCGGGCGGACACGTGACGCGCGCGGCCAAT
>Artibeus_jamaicensis
TTCGTTGGCCACAATTAAAACAAACCTGATCGTTGAGCGCCGCGATCCCTTTGCATAAAAACATATGGCTTTTGCTATAAAAATTATGACTGCAAAACACCGGGCCATTAATAGCGTGCGGAGTGATTTACGCGTTATTGTTCTGCTGGGCGGACACGTGACGCGCGCGGCCAAT
>Ateles_geoffroyi
TTCGTTGGCCACAATTAAAACAAACCCGATCGTAGAGCCGCACGATCCCTTTGCATAAAAACATATGGCTTTTGCTATAAAAATTATGACTGCAAAACACCGGGCCATTAATAGCGTGCGGAGTGATTTACGCGTTATTGTTCTGCCGGGCGGGCACGTGACGCGCGCGGCCAAT
>Balaenoptera_acutorostrata
TTCGTTGGCCACAATTAAAACAAACCCGATCGTGGAGCGCTGCGATCCCTTTGCATAAAAACATATGGCTTTTGCTATAAAAATTACGACTGCAAAACACTGGGCCATTAATAGCGTGCGGAGTGATTTACGCGTTATTGTTCTGCCGGGCGGGCACGTGACGCGCGCGGCCAAT
>Balaenoptera_bonaerensis
TTCGTTGGCCACAATTAAAACAAACCCGATCGTGGAGCGCTGCGATCCCTTTGCATAAAAACATATGGCTTTTGCTATAAAAATTACGACTGCAAAACACTGGGCCATTAATAGCGTGCGGAGTGATTTACGCGTTATTGTTCTGCCGGGCGGGCACGTGACGCGCGCGGCCAAT
>Beatragus_hunteri
TTCGTTGGCCACAATTAAAACAAACCCGATCGCGGAGCGCCACGATCCCTTTGCATAAAAACATATGGCTTTTGCTATAAAAATTATGACTGCAAAACACCGGGCCATTAATAGCGTGCGGAGTGATTTACGCGTTATTGTTCTGCCGGGCGGGCACGTGACGCGCGCGGCCAAT
>Bison_bison
TTCGTTGGCCACAATTAAAACAAACCCGATCGCGGAGCGCCACGATCCCTTTGCATAAAAACATATGGCTTTTGCTATAAAAATTATGACTGCAAAACACCGGGCCATTAATAGCGTGCGGAGTGATTTACGCGTTATTGTTCTGCCGGGCGGGCACGTGACGCGCGCGGCCAAT
>Bos_indicus
TTCGTTGGCCACAATTAAAACAAACCCGATCGCGGAGCGCCACGATCCCTTTGCATAAAAACATATGGCTTTTGCTATAAAAATTATGACTGCAAAACACCGGGCCATTAATAGCGTGCGGAGTGATTTACGCGTTATTGTTCTGCCGGGCGGGCACGTGACGCGCGCGGCCAAT
>Bos_mutus
TTCGTTGGCCACAATTAAAACAAACCCGATCGCGGAGCGCCACGATCCCTTTGCATAAAAACATATGGCTTTTGCTATAAAAATTATGACTGCAAAACACCGGGCCATTAATAGCGTGCGGAGTGATTTACGCGTTATTGTTCTGCCGGGCGGGCACGTGACGCGCGCGGCCAAT
>Bos_taurus
TTCGTTGGCCACAATTAAAACAAACCCGATCGCGGAGCGCCACGATCCCTTTGCATAAAAACATATGGCTTTTGCTATAAAAATTATGACTGCAAAACACCGGGCCATTAATAGCGTGCGGAGTGATTTACGCGTTATTGTTCTGCCGGGCGGGCACGTGACGCGCGCGGCCAAT
>Callicebus_donacophilus
TTCTTTGGCCACAATTAAAACAAACCCGATCGTAGAGCGGCACGATCCCTTTGCATAAAAACATATGGCTTTTGCTATAAAAATTATGACTGCAAAACACCGGGCCATTAATAGCGTGCGGAGTGATTTACGCGTTATTGTTCTGCCGGGCGGGCACGTGACGCGCGCGGCCAAT
>Callithrix_jacchus
TTCGTTGTCCACAATTAAAACAAACCCGATCGTAGAGCGGCACGATCCCTTTGCATAAAAACATATGGCTTTTGCTATAAAAATTATGACTGCAAAACACCGGGCCATTAATAGTGTGCGGAGTGATTTACGCGTTATTGTTCTGCCGGGCGGGCACGTGACGCGCGCGGCCAAT
>Camelus_bactrianus
TTCGTTGGCCACAATTAAAACAAACCCGATCGTGGAGCGCCGCGATCCCTTTGCATAAAAACATATGGCTTTTGCTATAAAAATTATGACTGCAAAACACCGGGCCATTAATAGCGTGCGGAGTGATTTACGCGTTATTGTTCTGCTGAGCAGGCACGTGACGCGCGCGGCCAAT
>Camelus_dromedarius
TTCGTTGGCCACAATTAAAACAAACCCGATCGTGGAGCGCCGCGATCCCTTTGCATAAAAACATATGGCTTTTGCTATAAAAATTATGACTGCAAAACACCGGGCCATTAATAGCGTGCGGAGTGATTTACGCGTTATTGTTCTGCTGAGCAGGCACGTGACGCGCGCGGCCAAT
>Camelus_ferus
TTCGTTGGCCACAATTAAAACAAACCCGATCGTGGAGCGCCGCGATCCCTTTGCATAAAAACATATGGCTTTTGCTATAAAAATTATGACTGCAAAACACCGGGCCATTAATAGCGTGCGGAGTGATTTACGCGTTATTGTTCTGCTGAGCAGGCACGTGACGCGCGCGGCCAAT
>Canis_lupus_familiaris
TTCGTTGGCCACAATTAAAACAAACCCGATCGTGGAGCGCCGCGATCCCTTTGCATAAAAACATATGGCTTTTGCTATAAAAATTATGACTGCAAAACACCAGGCCATTAATAGCGTGCGGAGTGATTTACGCGTTATTGTTCTGCCGGGCGGGCACGTGACGCGCGCGGCCAAT
>Capra_hircus
TTCGTTGGCCACAATTAAAACAAACCCGATCGCGAAGCGCCACGATCCCTTTGCATAAAAACATATGGCTTTTGCTATAAAAATTATGACTGCAAAACACCGGGCCATTAATAGCGTGCGGAGTGATTTACGCGTTATTGTTCTGCCGGTCGGGCACGTGACGCGCGCGGCCAAT
>Carollia_perspicillata
TTCGTTGGCCACAATTAAAACAAACCCGATCGTTGAGCGCCGCGATCCCTTTGCATAAAAACATATGGCTTTTGCTATAAAAATTATGACTGCAAAACACCGGGCCATTAATAGCGTGCGGAGTGATTTACGCGTTATTGTTCTGCTGGGCGGACACGTGACGCGCGCGGCCAAT
>Castor_canadensis
TTCGTTGGCCACAATTAAAACAAACCCGAACGTGGAGCGGCGCGATCCCTTTGCATAAAAACATATGGCTTTTGCTATAAAAATTATGACTGCAAAACACCGGGCCATTAATAGCGTGCGGAGTGATTTACGCGTTATTGTTCAGCGGGAGAGCACGTGACGCGCGTGGCCAAT
>Catagonus_wagneri
TTCGTTGGCCACAATTAAAACAAACCCGATCGTGGAGCGCCGCGATCCCTTTGCATAAAAACATATGGCTTTTGCTATAAAAATTATGACTGCAAAACACCGGGCCATTAATAGCGTGCGGAGTGATTTACGCGTTATTGTTCTGCGAGGCGAGCACGTGACGCGCGCGGCCAAT
>Cebus_albifrons
TTCGTTGGCCACAATTAAAACAAACCCGATCGTAGAGCGGCACGATCCCTTTGCATAAAAACATATGGCTTTTGCTATAAAAATTATGACTGCAAAACACCGGGCCATTAATAGCGTGCGGAGTGATTTACGCGTTATTGTTCTGCCGGGCGGGCACGTGACACGCGCGGCCAAT
>Cebus_capucinus
TTCGTTGGCCACAATTAAAACAAACCCGATCGTAGAGCGGCACGATCCCTTTGCATAAAAACATATGGCTTTTGCTATAAAAATTATGACTGCAAAACACCGGGCCATTAATAGCGTGCGGAGTGATTTACGCGTTATTGTTCTGCCGGGAGGGCACGTGACACGCGCGGCCAAT
>Ceratotherium_simum_cottoni
TTCGTTGGCCACAATTAAAACAAACCCGATCGTGGAGCGCCGCGATCCCTTTGCATAAAAACATATGGCTTTTGCTATAAAAATTATGACTGCAAAACACCGGGCCATTAATAGCGTGCGGAGTGATTTACGCGTTATTGTTCTGCCGGGCGGGCACGTGACGCGCGCGGCCAAT
>Ceratotherium_simum
TTCGTTGGCCACAATTAAAACAAACCCGATCGTGGAGCGCCGCGATCCCTTTGCATAAAAACATATGGCTTTTGCTATAAAAATTATGACTGCAAAACACCGGGCCATTAATAGCGTGCGGAGTGATTTACGCGTTATTGTTCTGCCGGGCGGGCACGTGACGCGCGCGGCCAAT
>Cercocebus_atys
TTCGTTGGCCACAATTAAAACAAACCCGATCGTACAGCGGCACGATCCCTTTACATAAAAACATATGGCTTTTGCTATAAAAATTATGACTGCAAAACACTGGGCCATTAATAGCGTGCGGAGTGATTTACGCGTTATTGTTCTGCTGGGCGGGCACGTGACGAGCACGGCCAAT
>Cercopithecus_neglectus
TTCGTTGGCCACAATTAAAACAAACCCGATCGTAGAGCGGCACGATCCCTTTACATAAAAACATATGGCTTTTGCTATAAAAATTATGACTGCAAAACACTGGGCCATTAATAGCGTGCGGAGTGATTTACGCGTTATTGTTCTGCTGGGCGGGCACGTGACGCGCACGGCCAAT
>Chaetophractus_vellerosus
TTCGTTGGCCACAATTAAAACAAGCCCGATCGCGGAGCGGCGCGATCCCTTTGCATAAAAACATATGGCTTTTACTATAAAAATTATGACTGCAAAACACCGGGCCATTAATAGCGTGCGGAGTGATTTACGCGTTATTGTTCTGCTGGGCGGGCACGTGACGCGCGCGGCCAAT
>Cheirogaleus_medius
TTCGTTGGCCACAATTAAAACAAACTCGATCGTGGAGCGGCGCGATCCCTTTGCATAAAAACATATGGCTTTTGCTATAAAAATTATGACTGCAAAACACCGGGCCATTAATAGCGTGCGGAGTGATTTACGCGTTATTGTTCTGCTGGGCGGACACGTGACGCGCGCGGCCAAT
>Chlorocebus_sabaeus
TTCGTTGGCCACAATTAAAACAAACCCGATCGTAGAGCGGCACGATCCCTTTACATAAAAACATATGGCTTTTGCTATAAAAATTATGACTGCAAAACACTGGGCCATTAATAGCGTGCGGAGTGATTTACGCGTTATTGTTCTGCTGGGCGGGCACGTGACGCGCACGGCCAAT
>Choloepus_didactylus
TTCGTTGGCCACAATTAAAACAAGCCCGATCGTGGAGCGGCGCGATCCCTTTGCATAAAAACATATGGCTTTTGCTATAAAAATTATGACTGCAAAACACCGGGCCATTAATAGCGTGCGGAGTGATTTACGCGTTATTGTTCTGCTGGGCGGGCACGTGACACGCGCGGCCAAT
>Choloepus_hoffmanni
TTCGTTGGCCACAATTAAAACAAGCCCGATCGTGGAGCGGCGCGATCCCTTTGCATAAAAACATATGGCTTTTGCTATAAAAATTATGACTGCAAAACACCGGGCCATTAATAGCGTGCGGAGTGATTTACGCGTTATTGTTCTGCTGGACGGGCACGTGACACGTGCGGCCAAT
>Chrysochloris_asiatica
TTCGTTGGCCACAATTAAAACAAACCCTATCGTGGAGTGGCACGATTCCTTTGCATAAAAACATATGGCTTTTGCTATAAAAATTATGACTGCAAAACACCGGGCCATTAATAGCGTGCGGAGTGATTTACGCGTTATTGTTCTGCTCGGTGGGCACGTGACGCGCGCGACCAAT
>Colobus_angolensis
TTCGTTGGCCACAATTAAAACAAACCCGATCGTAGAGCGGCACGATCCCTTTACATAAAAACATATGGCTTTTGCTATAAAAATTATGACTGCAAAACACTGGGTCATTAATAGCGTGCGGAGTGATTTACGCGTTATTGTTCTGCTGGGCGGGCACGTGACGCGCACGGCCAAT
>Condylura_cristata
TTCGTTGGCCACAATTAAAACAAACCCGATCGTGGAGCGTCGCGATCCCTTTGCATAAAAACATATGGCTTTTGCTATAAAAATTATGACTGCAAAACACCGGGCCATTAATAGCGTGCGGAGTGATTTACGCGTTATTGTTCTGCTGGGCGGACACGTGACGCGCGCGGCCAAT
>Craseonycteris_thonglongyai
TTCGTTGGCCACAATTAAAACAAACCCGATCGTGGAGCGCCGCGATCCCTTTGCATAAAAACATATGGCTTTTGCTATAAAAATGATGACTGCAAAACACCGGGCCATTAATAGCGTGCGGAGTGATTTACGCGTTATTGTTCTGCCGGGCGGACACGTGACGCGCGCGGCCAAT
>Cricetomys_gambianus
TTCGTTGGCCACAATTAAAACAAACCAGATCGTGGAGTGGCGCGATCCCTTTGCATAAAAACATATGGCTTTTGCTATAAAAATTATGACTGCAAAACACCGGGCCATTAATAGCGTGCGGAGTGATTTACGCGTTATTGTTCTGCCGGGCGGACACGTGACGCGCGTGGCCAAT
>Cricetulus_griseus
TTCGTTGGCCACAATTAAAACAAACCAGATCGTGGAGCGGCGCGATCCCTTTGCATAAAAACATATGGCTTTTGCTATAAAAATTATGACTGCAAAACACCGGGCCATTAATAGCGTGCGGAGTGATTTACGCGTTATTGTTCTGCTGGGCGGACACGTGACGCGCGTGGCCAAT
>Crocidura_indochinensis
GTCGTTGGCCACAATTAAAACAAACCCGAGCCTGGCGCGCCGCGATCCCTTTGCATAAAAACATATGGCTTTTGCTATAAAAATTATGACTGCAAAACACCGGGCCATTAATAGCGTGCGGAGTGATTTACGCGTTATTGTTCTGCCGGGCGGGCACGTGATGCGCGCGGCCAAT
>Cryptoprocta_ferox
TTCGTTGGCCACAATTAAAACAAACCCGATCGTGGAGCGCCGCGATCCCTTTGCATAAAAACATATGGCTTTTGCTATAAAAATTATGACTGCAAAACACCGGGCCATTAATAGCGTGCGGAGTGATTTACGCGTTATTGTTCTGCCGGGCGGGCACGTGACGCGCGCGGCCAAT
>Ctenodactylus_gundi
TTCGTTGGCCACAATTAAAACAAACCCGATCGTAGAGCAGCGCGATCCCTTTGCATAAAAACATATGGCTTTTGCTATAAAAATTATGACTGCAAAACACCGGGCCATTAATAGCGTGCGGAGTGATTTACGCGTTATTGTTCTGCCGGGTGGGCACGTGACGCGCGCGGCCAAT
>Daubentonia_madagascariensis
TTCGTTGGCCACAATTAAAACAAACCCGATCGTGGAGCGGCGCAATCCCTTTGCATAAAAACATATGGCTTTTGCTATAAAAATTATGACTGCAAAACACCGGGCCATTAATAGCGTGCGGAGTGATTTACGCGTTATTGTTCTGCTGGGCGAACACGTGACGCGCGCGGCCAAT
>Desmodus_rotundus
TTCGTTGGCCACAATTAAAACAAACCCGATCGTTGAGCGCCGCGATCCCTTTGCATAAAAACATATGGCTTTTGCTATAAAAATTATGACTGCAAAACACCGGGCCATTAATAGTGTGCGGAGTGATTTACGCGTTATTGTTCTGCTGGGCGGACACGTGATGCGCGCGGCCAAT
>Dicerorhinus_sumatrensis
TTCGTTGGCCACAATTAAAACAAACCCGATCGTGGAGCGCCGCGATCCCTTTGCATAAAAACATATGGCTTTTGCTATAAAAATTATGACTGCAAAACACCGGGCCATTAATAGCGTGCGGAGTGATTTACGCGTTATTGTTCTGCCGGGCGGGCACGTGACGCGCGCGGCCAAT
>Diceros_bicornis
TTCGTTGGCCACAATTAAAACAAACCCGATCGTGGAGCGCCGCGATCCCTTTGCATAAAAACATATGGCTTTTGCTATAAAAATTATGACTGCAAAACACCGGGCCATTAATAGCGTGCGGAGTGATTTACGCGTTATTGTTCTGCCGGGCGGGCACGTGACGCGCGCGGCCAAT
>Dipodomys_ordii
TTCGTTGGCCACAATTAAAACAAACCCGATTGTGGAGCGGTGCGATCCCTTTGCATAAAAACATATGGCTTTTGCTATAAAAATTATGACTGCAAAACACCGGGCCATTAATAGCGTGCGGAGTGATTTACGCGTTATTGTTCTGCCGGGCGGGCACGTGACGCGCGTGGCCAAT
>Dipodomys_stephensi
TTCGTTGGCCACAATTAAAACAAACCCGATTGTGGAGCGGTGCGATCCCTTTGCATAAAAACATATGGCTTTTGCTATAAAAATTATGACTGCAAAACACCGGGCCATTAATAGCGTGCGGAGTGATTTACGCGTTATTGTTCTGCCGGGCGGGCACGTGACGCGCGTGGCCAAT
>Eidolon_helvum
TTCGTTGGCCACAATTAAAACAAACCCGATCGTGGAGCGCCGCGATCCTTTTGCATAAAAACATATGGCTTTTGCTATAAAAATTATGACTGCAAAACACTGGGCCATTAATAGCGTGCGGAGTGATTTACGCGTTATTGTTCTGCCGGGCGGACACGTGACGCGCGCGGCCAAT
>Elaphurus_davidianus
TTCGTTGGCCACAATTAAAACAAACCCGATCGCGGAGCGCCGCGATCCCTTTGCATAAAAACATATGGCTTTTGCTATAAAAATTATGACTGCAAAACACCGGGCCATTAATAGCGTGCGGAGTGATTTACGCGTTATTGTTCTGCCGGGCGGGCACGTGACGCGCGCGGCCAAT
>Elephantulus_edwardii
TTCGTTGGCCACAATTAAAACAAACCCGATTGTGGAGCTGCGCGATGCCTTTGCATAAAAACATATGGCTTTTGCTATAAAAATTATGACTGCAAAACACCGGGCCATTAATAGCGTGCGGAGTGATTTACGCGTTATTGTTCTGCTCGGCGGGCACGTGACGCGCGCGGCCAAT
>Ellobius_lutescens
TTCGTTGGCCACAATTAAAACAAACCAGATTGTGGAGCGGCGCGATCCCTTTGCATAAAAACATATGGCTTTTGCTATAAAAATTATGACTGCAAAACACCGGGCCATTAATAGCGTGCGGAGTGATTTACGCGTTATTGTTCTGCCGGGCGGACACGTGACGCGCGTGGCCAAT
>Ellobius_talpinus
TTCGTTGGCCACAATTAAAACAAACCAGACTGTGGAGCGGCGCGATCCCTTTGCATAAAAACATATGGCTTTTGCTATAAAAATTATGACTGCAAAACACCGGGCCATTAATAGCGTGCGGAGTGATTTACGCGTTATTGTTCTGCCGGGCGGACACGTGACGCGCGTGGCCAAT
>Enhydra_lutris
TTCGTTGGCCACAATTAAAACAAACCCGATCGTGGAGCGCCGCGATCCCTTTGCATAAAAACATATGGCTTTTGCTATAAAAATTATGACTGCAAAACACCGGGCCATTAATAGCGTGCGGAGTGATTTACGCGTTATTGTTCTGCCGGGCGGGCACGTGACGCGCGCGGCCAAT
>Eptesicus_fuscus
TTCGTTGGCCACAATTAAAACAAACCCGATCGTTGAGCGCCGATCCCTTTGCATAAAAACATATGGCTTTTGCTATAAAAATTATGACTGCAAAACACCGGGCCATTAATAGCGTGCGGAGTGATTTACGCGTTATTGTTCTGCCGGGCGGGCACGTGACGCGCGTGGCCAAT
>Equus_asinus
TTCGTTGGCCACAATTAAAACAAACCCGATCGTGGAGCGCCGCGATCCCTTTGCATAAAAACATATGGCTTTTACTATAAAAATTATGACTGCAAAACACCGGGCCATTAATAGCGTGCGGAGTGATTTACGCGTTATTGTTCTGCTGGGCGGACACGTGACGCGCGCGGCCAAT
>Equus_caballus
TTCGTTGGCCACAATTAAAACAAACCCGATCGTGGAGCGCCGCGATCCCTTTGCATAAAAACATATGGCTTTTGCTATAAAAATTATGACTGCAAAACACCGGGCCATTAATAGCGTGCGGAGTGATTTACGCGTTATTGTTCTGCCGGGCGGGCACGTGACGCGCGCGGCCAAT
>Equus_przewalskii
TTCGTTGGCCACAATTAAAACAAACCCGATCGTGGAGCGCCGCGATCCCTTTGCATAAAAACATATGGCTTTTGCTATAAAAATTATGACTGCAAAACACCGGGCCATTAATAGCGTGCGGAGTGATTTACGCGTTATTGTTCTGCCGGGCGGGCACGTGACGCGCGCGGCCAAT
>Erinaceus_europaeus
TTCGTTGGCCACAATTAAAACCGAGCCGATCGCGAAGCGCCACGATCCCTTTGCATACAAACATATGGCTTTTGCTATAAAAATTATGACTGCAAAACACCGGGCCATTAATAGCGTGCGGAGTGATTTACGCGTTATTGTTCTGCCGGGCGGGCACGTGACGCGCGTGGCCAAT
>Erythrocebus_patas
TTCGTTGGCCACAATTAAAACAAACCCGATCGTAGAGCGGCACGATCCCTTTACATAAAAACATATGGCTTTTGCTATAAAAATTATGACTGCAAAACACTGGGCCATTAATAGCGTGCGGAGTGATTTACGCGTTATTGTTCTGCTGGGCGGGCACGTGACGCGCACGGCCAAT
>Eschrichtius_robustus
TTCGTTGGCCACAATTAAAACAAACCCGATCGTGGAGCGCTGCGATCCCTTTGCATAAAAACATAAGGCTTTTGCTATAAAAATTACGACTGCAAAACACTGGGCCATTAATAGCGTGCGGAGTGATTTACGCGTTATTGTTCTGCCGGGCGGGCACGTGACGCGCGCGGCCAAT
>Eubalaena_japonica
TTCGTTGGCCACAATTAAAACAAACCCGATCGTGGAGCGCTGCGATCCCTTTGCATAAAAACATATGGCTTTTGCTATAAAAATTATGACTGCAAAACACTGGGCCATTAACAGCGTGCGGAGTGATTTACGCGTTATTGTTCTGTCGGCCGGGCACGTGACGCGCGCGGCCAAT
>Eulemur_flavifrons
TTCGTTGGCCACAATTAAAACAAACCTGATCGTGGAGCGGCGCGATCCCTTTGCATAAAAACATATGGCTTTTGCTATAAAAATTATGACTGCAAAACACCGGGCCATTAATAGCGTGCGGAGTGATTTACGCGTTATTGTTCTGCCGGGCGGGCACGTGACGCGCGCGGCCAAT
>Eulemur_fulvus
TTCGTTGGCCACAATTAAAACAAACCCGATCGTGGAGCGGCGCGATCCCTTTGCATAAAAACATATGGCTTTTGCTATAAAAATTATGACTGCAAAACACCGGGCCATTAATAGCGTGCGGAGTGATTTACGCGTTATTGTTCTGCCGGTCGGGCACGTGACGCGCGCGGCCAAT
>Felis_nigripes
TTCGTTGGCCACAATTAAAACAAACCCGATCGTGGAGCGCCGCGATCCCTTTGCATAAAAACATATGGCTTTTGCTATAAAAATTATGACTGCAAAACACCAGGCCATTAATAGCGTGCGGAGTGATTTACGCGTTATTGTTCTGCCGGGCGGGCACGTGACGCGCGCGGCCAAT
>Giraffa_tippelskirchi
TTCGTTGGCCACAATTAAAACAAACCCGATCGCGGAGCGCCACGATCCCTTTGCATAAAAACATATGGCTTTTGCTATAAAAATTATGACTGCAAAACACCGGGCCATTAATAGCGTGCGGAGTGATTTACGCGTTATTGTTCTGCCTGGCGGGCACGTGACGCGCGCGGCCAAT
>Glis_glis
TTCGTTGGCCACAATTAAAACAAACCCGATCGTGGAGCGGCGTGATCCCTTTGCATAAAAACATATGGCTTTTGCTATAAAAATTATGACTGCAAAACACCGGGCCATTAATAGCGTGCGGAGTGATTTACGCGTTATTGTTCTGCCGGGCGGCCACGTGATGCGCGCGGCCAAT
>Gorilla_gorilla
GTCGTTGGCCACAATTAAAACAAACCCCATCGTAGAGCGGCACGATCCCTTTACATAAAAACATATGGCTTTTGCTATAAAAATTATGACTGCAAAACACAGGGCCATTAATAGCGTGCGGAGTGATTTACGCGTTATTGTTCTGCTGGGCGGGCACGTGACGCGCACGGCCAAT
>Graphiurus_murinus
TTCGTTGGCCACAATTAAAACAAACCCGATCGTGGAGCGGCGTGATCCCTTTGCATAAAAACATATGGCTTTTGCTATAAAAATTATGACTGCAAAACACTGGGCCATTAATAGCGTGCGGAGTGATTTACGCGTTATTGTTCTGCTGGGCGGCCACGTGATGCGCGCGGCCAAT
>Helogale_parvula
TTCGTTGGCCACAATTAAAACAAACCCGATCGTGGAGCGCCGCGATCCCTTTGCATAAAAACATATGGCTTTTGCTATAAAAATTATGACTGCAAAACACCGGGCCATTAATAGCGTGCGGAGTGATTTACGCGTTATTGTTCTGCCGGGCGGGCACGTGACGCGCGCGGCCAAT
>Hemitragus_hylocrius
TTCGTTGGCCACAATTAAAACAAACCCGATCGCGGAGCGCCACGATCCCTTTGCATAAAAACATATGGCTTTTGCTATAAAAATTATGACTGCAAAACACCGGGCCATTAATAGCGTGCGGAGTGATTTACGCGTTATTGTTCTGCCGGGCGGGCACGTGACGCGCGCGGCCAAT
>Heterohyrax_brucei
TTCGTTGGCCACAATTAAAACAAACCTGATCGTGGAGCAGCGCGATCCCTTTGCATAAAAACATATGGCTTTTGCTATAAAAATTATGACTGCAAAACACCGGGCCATTAATAGCGTGCGGAGTGATTTACACGTTATTGTTCTGCCGGTAGGCACGTGACACGCGCGGCCAAT
>Hipposideros_armiger
TTCGTTGGCCACAATTAAAACAAACCCGATCGTGGAGCGCCGCGATCCCTTTGCATAAAAACATATGGCTTTTGCTATAAAAATTATGACTGCAAAACACCGGGCCATTAATAGCGTGCGGAGTGATTTACGCGTTATTGTTCTGCCAGGCGGACACGTGACGCAAGCGGCCAAT
>Hipposideros_galeritus
TTCGTTGGCCACAATTAAAACAAACCCGATCGTGGAGCGCCGCGATCCCTTTGCATAAAAACATATGGCTTTTGCTATAAAAATTATGACTGCAAAACACCGGGCCATTAATAGCGTGCGGAGTGATTTACGCGTTATTGTTCTGCCAGGCGGCCACGTGACGCAAGCGGCCAAT
>Homo_sapiens
GTCGTTGGCCACAATTAAAACAAACCCCATCGTAGAGCGGCACGATCCCTTTACATAAAAACATATGGCTTTTGCTATAAAAATTATGACTGCAAAACATCGGACCATTAATAGCGTGCGGAGTGATTTACGCGTTATTGTTCTGCTGGACGGGCACGTGACGCGCACGGCCAAT
>Hyaena_hyaena
TTCGTTGGCCACAATTAAAACAAACCCGATCGTGGAGCGCCGCGATCCCTTTGCATAAAAACATATGGCTTTTGCTATAAAAATTATGACTGCAAAACACCAGGCCATTAATAGCGTGCGGAGTGATTTACGCGTTATTGTTCTGCCGGGCGGGCACGTGACGCGCGCGGCCAAT
>Hystrix_cristata
TTCGTTGGCCACAATTAAAACAAACCCGATCGTGGAACGGCGCGATCCCTTTGCATAAAAACATATGGCTTTTGCTATAAAAATTATGACTGCAAAACACCGGGCCATTAATAGCGTGCGGAGTGATTTACGCGTTATTGTTCTGCCGGGCGGGCACGTGACGCGCGCGGCCAAT
>Ictidomys_tridecemlineatus
TTCGTTGGCCACAATTAAAACAAACCCGATCGTGGAGCGGCGTGATCCCTTTGCATAAAAACATATGGCTTTTGCTATAAAAATTATGACTGCAAAACACCGAGCCATTAATAGCGTGCGGAGTGATTTACGCGTTATTGTTCTGCCGGGTGGACACGTGACGCGCGCGGCCAAT
>Indri_indri
TTCGTTGGCCACAATTAAAACAAACCCGATCGTGGAGCGGCGCGATCCCTTTGCATAAAAACATATGGCTTTTGCTATAAAAATTATGACTGCAAAACACCGGGCCATTAATAGCGTGCGGAGTGATTTACGCGTTATTGTTCTGCCGGGCGGGCACGTGACGTGCGCGGCCAAT
>Inia_geoffrensis
TTCGTTGGCCACAATTAAAATAAACCCGATCGTGGAGCGCTGCGATCCCTTTGCATAAAAACATATGGCTTTTGCTATAAAAATTATGACTGCAAAACACTGGGCCATTAATAGCGTGCGGAGTGATTTACGCGTTATTGTTCTGCTGGACGGGCACGTGACGCGCGCGGCCAAT
>Jaculus_jaculus
TTCGTTGGCCACAATTAAAACAAACCTGATCGTGCAGCGGCGCGATCCCTTTGCATAAAAACATATGGCTTTTGCTATAAAAATTATGGCTGCAAAACAGCGGCCCATTAATAGCGTGCGGAGTGATTTACGCGTTATTGTTCTGCCGGGCGGGCACGTGACGCGCGCGGCCAAT
>Kogia_breviceps
TTCGTTGGCCACAATTAAAACAAACCCGATCGTGGAGCGCTGCGATCCCTTTGCATAAAAACATATGGCTTTTGCTATAAAAATTATGACTGCAAAACACTGGGCCATTAATAGCGTGCGGAGTGATTTACGCGTTATTGTTCTGCCGGGCGGGCACGTGACGCGCGCGGCCAAT
>Lasiurus_borealis
TGCGCCGGCCGCAATTAAAACAAACCCGGTCGCGGGGCGCCGCGATCCCCTTGCATAAAAACATATGGCTCCCGCCATAAAAATTATGACGGCAAAACACCGGGCCATTAATAGCGTGCGGAGTGATTTACGCGTTATTGTTCTGCCGGGCGGCCACGTGACGCGCGCGGCCAAT
>Lemur_catta
TTCGTTGGCCACAATTAAAACAAACCCGATCGTGGAGCGGCGCGATCCCTTTGCATAAAAACATATGGCTTTTGCTATAAAAATTATGACTGCAAAACACCGGGCCATTAATAGCGTGCGGAGTGATTTACGCGTTATTGTTCTGCTGGGCGGGCACGTGACGCGCGCGGCCAAT
>Leptonychotes_weddellii
TTCGTTGGCCACAATTAAAACAAACCCGATCGTGGAGCGCCGCGATCCCTTTGCATAAAAACATATGGCTTTTGCTATAAAAATTATGACTGCAAAACACCGGGCCATTAATAGCGTGCGGAGTGATTTACGCGTTATTGTTCTGCGGAGCGGGCACGTGACGCGCGCGGCCAAT
>Lepus_americanus
TTCGTTGGCCACAATTAAAACAAACCCGATCGTGGAGCGGCGCGATCCCTTTGCATAAAAACATATGGCTTTTGCTATAAAAATTATGACTGCAAAACACCGGGCCATTAATAGCGTGCGGAGTGATTTACGCGTTATTGTTCTGCCGGGCGGGCACGTGACGCGCGCGGCCAAT
>Lipotes_vexillifer
TTCGTTGGCCACAATTAAAACAAACCCGATCGTGGAGCGCTGCGATCCCTTTGCATAAAAACATATGGCTTTTGCTATAAAAATTATGACTGCAAAACACTGGGCCATTAATAGCGTGCGGAGTGATTTACGCGTTATTGTTCTGCCGGGCGGGCACGTGACGCGCGCGGCCAAT
>Loxodonta_africana
TTCGTTGGCCACAATTAAAACAAACCTGATCGTGGAGCAGCGCGATCCCTTTGCATAAAAACATATGGCTTTTGCTATAAAAATTATGACTGCAAAACACCGGGCCATTAATAGCGTGCGGAGTGATTTACGCGTTATTGTTCTGCCGGAGGGCACGTGACGAGCGTGGCCAAT
>Lycaon_pictus
TTCGTTGGCCACAATTAAAACAAACCCGATCGTGGAGCGCCGCGATCCCTTTGCATAAAAACATATGGCTTTTGCTATAAAAATTATGACTGCAAAACACCAGGCCATTAATAGCGTGCGGAGTGATTTACGCGTTATTGTTCTGCCGGGCGGGCACGTGACGCGCGCGGCCAAT
>Macaca_fascicularis
TTCGTTGGCCACAATTAAAACAAACCCGATCGTAGAGCGGCACGATCCCTTTACATAAAAACATATGGCTTTTGCTATAAAAATTATGACTGCAAAACACTGGGCCATTAATAGCGTGCGGAGTGATTTACGCGTTATTGTTCTGCTGGGCGGGCACGTGACGCGCACGGCCAAT
>Macaca_mulatta
TTCGTTGGCCACAATTAAAACAAACCCGATCGTAGAGCGGCACGATCCCTTTACATAAAAACATATGGCTTTTGCTATAAAAATTATGACTGCAAAACACTGGGCCATTAATAGCGTGCGGAGTGATTTACGCGTTATTGTTCTGCTGGGCGGGCACGTGACGCGCACGGCCAAT
>Macaca_nemestrina
TTCGTTGGCCACAATTAAAACAAACCCGATCGTAGAGCGGCACGATCCCTTTACATAAAAACATATGGCTTTTGCTATAAAAATTATGACTGCAAAACACTGGGCCATTAATAGCGTGCGGAGTGATTTACGCGTTATTGTTCTGCTGGGCGGGCACGTGACGCGCACGGCCAAT
>Macroglossus_sobrinus
TTCGTTGGCCACAATTAAAACAAACCCGATCGTGGAGCGCCGCGATCCTTTTGCATAAAAACATATGGCTTTTGCTATAAAAATTATGACTGCAAAACACCGGGCCATTAATAGCGTGCGGAGTGATTTACGCGTTATTGTTCTGCCGGGCGGACACGTGACGCGCGCGGCCAAT
>Mandrillus_leucophaeus
TTCGTTGGCCACAATTAAAACAAACCCGATCGTAGAGCGGCACGATCCCTTTACATAAAAACATATGGCTTTTGCTATAAAAATTATGACTGCAAAACACTGGGCCATTAATAGCGTGCGGAGTGATTTACGCGTTATTGTTCTGCTGGGCGGGCACGTGACGCGCACGGCCAAT
>Manis_javanica
TTCGTTGGCCACAATTAAAACAAACCCGATCGTGGAGTGCCGCGATCCCTTTGCATAAAAACATATGGCTTTTGCTATAAAAATTATGACTGCAAAACACCGGGCCATTAATAGCGTGCGGAGTGATTTACGCGTTATTGTTCTGCTGGGCGGACACGTGACGCGCGCGGCCAAT
>Manis_pentadactyla
TTCGTTGGCCACAATTAAAACAAACCCGATCGTGGAGTGCCGCGATCCCTTTGCATAAAAACATATGGCTTTTGCTATAAAAATTATGACTGCAAAACACCGGGCCATTAATAGCGTGCGGAGTGATTTACGCGTTATTGTTCTGCTGAGCGGACACGTGACGCGCGCTGCCAAT
>Megaderma_lyra
TTCGTTGGCCACAATTAAAACAAACCCGATCGTGGAGCACCGCGATCCCTTTGCATAAAAACATATGGCTTTTGCTATAAAAATTATGACTGCAAAACACTGGGCCATTAATAGCGTGCGGAGTGATTTACGCGTTATTGTTCTGCCGGGCGGACACGTGACGCGCGCGGCCAAT
>Mellivora_capensis
TTCGTTGGCCACAATTAAAACAAACCCGATCGTGGAGCGCCGCGATCCCTTTGCATAAAAACATATGGCTTTTGCTATAAAAATTATGACTGCAAAACACCGGGCCATTAATAGCGTGCGGAGTGATTTACGCGTTATTGTTCTGCCGGGCGGGCACGTGACGCGCGCGGCCAAT
>Meriones_unguiculatus
TTCGTTGGCCACAATTAAAACAAACCAGATCGCGGAGCAGCCCGGTCCCTCTGCATAAAAACATATGGCTTTTGCTATAAAAATTATGACTGCAAAACACCGGGCCATTAATAGCGTGCGGAGTGATTTACGCGTTATTGTTCTGCCGGGCGGCCACGTGACGCGCGCGGCCAAT
>Mesocricetus_auratus
TTCGTTGGCCACAATTAAAACAAACCAGATCGTGGAGCGGCGCGATCCCTTTGCATAAAAACATATGGCTTTTGCTATAAAAATTATGACTGCAAAACACCGGGCCATTAATAGCGTGCGGAGTGATTTACGCGTTATTGTTCTGCTGGGCGGACACGTGACGCGCGTGGCCAAT
>Mesoplodon_bidens
TTCGTTGGCCACAATTAAAACAAACCCGATCGTGGAGCGCTGCGATCCCTTTGCATAAAAACATATGGCTTTTGCTATAAAAATTATGACTGCAAAACACTGGGCCATTAATAGCGTGCGGAGTGATTTACGCGTTATTGTTCTGCCGGGCGGGCACGTGACGCGCGCGGCCAAT
>Microcebus_murinus
TTCGTTGGCCACAATTAAAACAAACCCGATCGTGGAGCGGCGCGATCCCTTTGCATAAAAACATATGGCTTTTGCTATAAAAATTATGACTGCAAAACACCGGGCCATTAATAGCGTGCGGAGTGATTTACGCGTTATTGTTCTGCCGGGCGGACACGTGACGCGCGCGGCCAAT
>Microgale_talazaci
TTCGTTGGCCGCAATGAAAACAAACCCGATTGCAGAGCGGCGCGATTCCTTTGCATAAAAACATATGGCTTTTGCTATAAAAATTATGACTGCAAAACACCGGGCCATTAATAGCGTGCGGAGTGATTTACGCGTTATTGTTCTGCTCGGCGGGCACGTGACGCGCGCGGCCAAT
>Micronycteris_hirsuta
TTCGTTGGCCACAATTAAAACAAACCCGATCGTTGAGCGCCGCGATCCCTTTGCATAAAAACATATGGCTTTTGCTATAAAAATTATGACTGCAAAACACCGGGCCATTAATAGCGTGCGGAGTGATTTACGCGTTATTGTTCTGCTGGGCGGCCACGTGACGCGCGCGGCCAAT
>Microtus_ochrogaster
TTCGTTGGCCACAATTAAAACAAACCAGATTGTGGAGCGGCGCGATCCCTTTGCATAAAAACATATGGCTTTTGCTATAAAAATTATGACTGCAAAACACCGGGCCATTAATAGCGTGCGGAGTGATTTACGCGTTATTGTTCTGCCGGGCGGACACGTGACGCGCGTGGCCAAT
>Miniopterus_natalensis
GTCGTTGGCCACAATTAAAACAAACCCGATCGTTGAGCGCCGCGATCTCTTTGCATAAAAACATATGGCTTTTGCTATAAAAATTATGACTGCAAAACACCGGGCCATTAATAGCGTGCGGAGTGATTTATGCGTTATTGTTCTGCCGGGCGGCCACGTGACGCGCGTGGCCAAT
>Miniopterus_schreibersii
GTCGTTGGCCACAATTAAAACAAACCCGATCGTTGAGCGCCGCGATCTCTTTGCATAAAAACATATGGCTTTTGCTATAAAAATTATGACTGCAAAACACCGGGCCATTAATAGCGTGCGGAGTGATTTATGCGTTATTGTTCTGCCGGGCGGCCACGTGACGCGCGTGGCCAAT
>Mirounga_angustirostris
TTCGTTGGCCACAATTAAAACAAACCCGATCGTGGAGCGCCGCGATCCCTTTGCATAAAAACATATGGCTTTTGCTATAAAAATTATGACTGCAAAACACCGGGCCATTAATAGCGTGCGGAGTGATTTACGCGTTATTGTTCTGCCGGGCGGGCACGTGACGCGCGCGGCCAAT
>Mirza_coquereli
TTCGTTGGCCACAATTAAAACAAACCCGATCGTGGAGCGGCGCGATCCCTTTGCATAAAAACATATGGCTTTTGCTATAAAAATTATGACTGCAAAACACCGGGCCATTAATAGCGTGCGGAGTGATTTACGCGTTATTGTTCTGCCGGGTGGACACGTGACGCGCGCGGCCAAT
>Mormoops_blainvillei
TTCGTTGGCCACAATTAAAACAAACCCGATCGTTGAGCGCCGCGATCCCTTTGCATAAAAACATATGGCTTTTGCTATAAAAATTATGACTGCAAAACACCGGGCCATTAATAGCGTGCGGAGTGATTTACGCGTTATTGTTCTGCTGGGCGGACACGTGATGCGCGCGGCCAAT
>Moschus_moschiferus
TTCGTTGGCCACAATTAAAACAAACCCGATCGCGGAGCGCCACGATCCCTTTGCATAAAAACATATGGCTTTTGCTATAAAAATTATGACTGCAAAACACCGGGCCATTAATAGCGTGCGGAGTGATTTACGCGTTATTGTTCTGCCGGGCGGGCACGTGACGCGCGCGGCCAAT
>Mungos_mungo
TTCGTTGGCCACAATTAAAACAAACCCGATCGTGGAGCGCCGCGATCCCTTTGCATAAAAACATATGGCTTTTGCTATAAAAATTATGACTGCAAAACACCGGGCCATTAATAGCGTGCGGAGTGATTTACGCGTTATTGTTCTGCCGGGCGGGCACGTGACGCGCGCGGCCAAT
>Murina_feae
TTCGTTGGCCACAATTAAAACAAACCCGATCGTTGAGCGCTGCGATCTCTTTGCATAAAAACATATGGCTTTTGCTATAAAAATTATGACTGCAAAACACCGGGCCATTAATAGCGTGCGGAGTGATTTACGCGTTATTGTTCTGCTGGGCGGCCACGTGACGCGCGTGGCCAAT
>Muscardinus_avellanarius
TTCGTTGGCCACAATTAAAACAAACCCGATCGTGGAGCGGCGTGATCCCTTTGCATAAAAACATAAGGCTTTTGCTATAAAAATTATGACTGCAAAACACCGGGCCATTAATAGCGTGCGGAGTGATTTACGCGTTATTGTTCTGCCGGGCGGGCACGTGACGCGCGCGGCCAAT
>Mus_caroli
TTCGTTGGCCACAATTAAAACAAACCAGATCGTGGAGCTGCGCGATCCCTTTGCATAAAAACATATGGCTTTTGCTATAAAAATTATGACTGCAAAACACCGGGCCATTAATAGCGTGCGGAGTGATTTACGCGTTATTGTTCTGCCGGGCGGACACGTGACGCGCGTGGCCAAT
>Mus_pahari
TTCGTTGGCCACAATTAAAACAAACCAGATCGTGGAGCTGCGCGATCCCTTTGCATAAAAACATATGGCTTTTGCTATAAAAATTATGACTGCAAAACACCGGGCCATTAATAGCGTGCGGAGTGATTTACGCGTTATTGTTCTGCCGGGCGGACACGTGACGCGCGTGGCCAAT
>Mus_spretus
TTCGTTGGCCACAATTAAAACAAACCAGATCGTGGAGCTGCGCGATCCCTTTGCATAAAAACATATGGCTTTTGCTATAAAAATTATGACTGCAAAACACCGGGCCATTAATAGCGTGCGGAGTGATTTACGCGTTATTGTTCTGCCGGGCGGACACGTGACGCGCGTGGCCAAT
>Mustela_putorius
TTCGTTGGCCACAATTAAAACAAACCCGATCGTGGAGCGCCGCGATCCCTTTGCATAAAAACATATGGCTTTTGCTATAAAAATTATGACTGCAAAACACCGGGCCATTAATAGCGTGCGGAGTGATTTACGCGTTATTGTTCTGCCGGGCGGGCACGTGACGCGCGCGGCCAAT
>Myotis_brandtii
TTCGTTGGCCACAATTAAAACAAACCCGATCGTTGAGCGCTGCGATCTCTTTGCATAAAAACATATGGCTTTTGCTATAAAAATTATGACTGCAAAACACCGGGCCATTAATAGCGTGCGGAGTGATTTACGCGTTATTGTTCTGCTGGGCGGCCACGTGACGCGCGTGGCCAAT
>Myotis_davidii
TTCGTTGGCCACAATTAAAACAAACCCGATCGTTGAGCGCTGCGATCTCTTTGCATAAAAACATATGGCTTTTGCTATAAAAATTATGACTGCAAAACACCGGGCCATTAATAGCGTGCGGAGTGATTTACGCGTTATTGTTCTGCTGGGCGGCCACGTGACGCGCGTGGCCAAT
>Myotis_lucifugus
TTCGTTGGCCACAATTAAAACAAACCCGATCGTTGAGCGCTGCGATCTCTTTGCATAAAAACATATGGCTTTTGCTATAAAAATTATGACTGCAAAACACCGGGCCATTAATAGCGTGCGGAGTGATTTACGCGTTATTGTTCTGCTGGGCGGCCACGTGACGCGCGTGGCCAAT
>Myotis_myotis
TTCGTTGGCCACAATTAAAACAAACCCGATCGTTGAGCGCTGCGATCTCTTTGCATAAAAACATATGGCTTTTGCTATAAAAATTATGACTGCAAAACACCGGGCCATTAATAGCGTGCGGAGTGATTTACGCGTTATTGTTCTGCTGGGCGGCCACGTGACGCGCGTGGCCAAT
>Myrmecophaga_tridactyla
TTCGTTGGCCACAATTAAAACAAGCCCGATCGTGGAGCGGCGCGATCCCTTTGCATAAAAACATATGGCTTTTGCTATAAAAATTATGACTGCAAAACACCGGGCCATTAATAGCGTGCGGAGTGATTTACGCGTTATTGTTCTGCTAGGCGGTCACGTGACGCGCGCGGCCAAT
>Nannospalax_galili
TTCGTTGGCCACAATTAAACCAAACCCGATCGTGGAGCGGCGCGATCCCTTTGCATAAAAGCATATGGCTTTTGCTATAAAAATTATGACTCCAAAACACCGGGCCATTAATAGCGTGCGGAGTGATTTACGCGTTATTGTTCTGCCGGGCTGACACGTGACGCGCGTGGCCAAT
>Nasalis_larvatus
TTCGTTGGCCACAATTAAAACAAACCCGATCGTAGAGCGGCACGATCCCTTTACATAAAAACATATGGCTTTTGCTATAAAAATTATGACTGCAAAACACTGGGCCATTAATAGCGTGCGGAGTGATTTACGCGTTATTGTTCTGCTGGGCGGGCACGTGACGCGCACGGCCAAT
>Neomonachus_schauinslandi
TTCGTTGGCCACAATTAAAACAAACCCGATCGTGGAGCGCCGCGATCCCTTTGCATAAAAACATATGGCTTTTGCTATAAAAATTATGACTGCAAAACACCGGGCCATTAATAGCGTGCGGAGTGATTTACGCGTTATTGTTCTGCCGGGCGAGCACGTGACGCGCGCGGCCAAT
>Neophocaena_asiaeorientalis
TTCGTTGGCCACAATTAAAATAAACCCGATCGTGGAGCGCTGCGATCCCTTTGCATAAAAACATATGGCTTTTGCTATAAAAATTATGACTGCAAAACACTGGGCCATTAATAGCGTGCGGAGTGATTTACGCGTTATTGTTCTGCCGGGCGGGCACGTGACGCGCGCGGCCAAT
>Noctilio_leporinus
TTCGTTGGCCACAATTAAAACAAACCCGATCGTTGAGCGCCGCGATCCCTTTGCATAAAAACATATGGCTTTTGCTATAAAAATTATGACTGCAAAACACCGGGCCATTAATAGCGTGCGGAGTGATTTACGCGTTATTGTTCTGCTGGGCGGACACGTGATGCGCGCGGCCAAT
>Nomascus_leucogenys
TTCGTTGGCCACAATTAAAACAAACCCGATCGTAGAGCGGCACGATCCCTTTACATTAAAACATATGGCTTTTGCTATAAAAATTATGACTGCAAAACACCGGGCCATTAATAGCGTGCGGAGTGATTTACGCGTTATTGTTCTGCTGGGCGGGCACGTGACGCGCACGGCCAAT
>Nycticebus_coucang
TTCGTTGGCCACAATTAAAACAAACCCGATCGTGGAGTGGCGCGATCCCTTTGCATAAAAACATATGGCTTTTGCTATAAAAATTATGACTGCAAAACACCGGGCCATTAATAGCGTGCGGAGTGATTTACGCGTTATTGTTCGCTGCGAGGGCACGTGACGCGCGCGGCCAAT
>Ochotona_princeps
TTCGTTGGCCACAATTAAAACAAACCCCATCGTGGGGCAGCGCGATCCCTTTGCATAAAAACATATGGCTTTTGCTATAAAAATTATGACTGCAAAACACCGGGCCATTAATAGCGTGCGGAGTGATTTACGCGTTATTGTTCTGCCGGGCTGGCACGTGACGCGCGCGGCCAAT
>Odobenus_rosmarus
TTCGTTGGCCACAATTAAAACAAACCCGATCGTGGAGCGCCGCGATCCCTTTGCATAAAAACATATGGCTTTTGCTATAAAAATTATGACTGCAAAACACCGGGCCATTAATAGCGTGCGGAGTGATTTACGCGTTATTGTTCTGTCGGGCGGGCACGTGACGCGCGCGGCCAAT
>Odocoileus_virginianus
TTCGTTGGCCACAATTAAAACAAACCCGATCGCGGAGCGCCGCGATCCCTTTGCATAAAAACATATGGCTTTTGCTATAAAAATTATGACTGCAAAACACCGGGCCATTAATAGCGTGCGGAGTGATTTACGCGTTATTGTTCTGCCGGGCGGGCACGTGACGCGCGCGGCCAAT
>Okapia_johnstoni
TTCGTTGGCCACAATTAAAACAAACCCGATCGCGGAGCGCCACGATCCCTTTGCATAAAAACATATGGCTTTTGCTATAAAAATTATGACTGCAAAACACCGGGCCATTAATAGTGTGCGGAGTGATTTACGCGTTATTGTTCTGCCGGACGGACACGTGACGCGCGCGGCCAAT
>Ondatra_zibethicus
TTCGTTGGCCACAATTAAAACAAACCAGATTGTGGAGCGGCGCAATCCCTTTGCATAAAAACATATGGCTTTTGCTATAAAAATTATGACTGCAAAACACCGGGCCATTAATAGCGTGCGGAGTGATTTACGCGTTATTGTTCTGCCGGGCGGACACGTGACGCGCGTGGCCAAT
>Onychomys_torridus
TTCGTTGGCCACAATTAAAACAAACCAGATCGTGGAGCGGCGCGATCCCTTTGCATAAAAACATATGGCTTTTGCTATAAAAATTATGACTGCAAAACACCGGGCCATTAATAGCGTGCGGAGTGATTTACGCGTTATTGTTCTGCCGGGCGGACACGTGACGCGCGTGGCCAAT
>Orcinus_orca
TTCGTTGGCCACAATTAAAATAAACCCGATCGTGGAGCGCTGCGATCCCTTTGCATAAAAACATATGGCTTTTGCTATAAAAATTATGACTGCAAAACACTGGGCCATTAATAGCGTGCGGAGTGATTTACGCGTTATTGTTCTGCCGGGCGGGCACGTGACGCGCGCGGCCAAT
>Oryctolagus_cuniculus
TTCGTTGGCCACAATTAAAACAAACCCGATCGTGGAGCGGCGCGATCCCTTTGCATAAAAACATATGGCTTTTGCTATAAAAATTATGACTGCAAAACACCGGGCCATTAATAGCGTGCGGAGTGATTTACGCGTTATTGTTCTGCCGGGCGGGCACGTGACGCGCGCGGCCAAT
>Otolemur_garnettii
TTCGTTGGCCACAATTAAAACAAACCCGATCGTGGAGCGGCGCGATCCCTTTGCATAAAAACATATGGCTTTTGCTATAAAAATTATGACTGCAAAACACCGGGCCATTAATAGCGTGCGGAGTGATTTACGCGTTATTGTTCGCCGAGAGGGCACGTGACGCGCGCGGCCAAT
>Ovis_aries
TTCGTTGGCCACAATTAAAACAAACCCGATCGCGGAGCGCCACGATCCCTTTGCATAAAAACATATGGCTTTTGCTATAAAAATTATGACTGCAAAACACCGGGCCATTAATAGCGTGCGGAGTGATTTACGCGTTATTGTTCTGCCGGGCGGGCACGTGACGCGCGCGGCCAAT
>Ovis_canadensis
TTCGTTGGCCACAATTAAAACAAACCCGATCGCGGAGCGCCACGATCCCTTTGCATAAAAACATATGGCTTTTGCTATAAAAATTATGACTGCAAAACACCGGGCCATTAATAGCGTGCGGAGTGATTTACGCGTTATTGTTCTGCCGGGCGGGCACGTGACGCGCGCGGCCAAT
>Pan_paniscus
GTCGTTGGCCACAATTAAAACAAACCCCGTCGTAGAGCGGCACGATCCCTTTACATAAAAACATATGGCTTTTGCTATAAAAATTATGACTGCAAAACACCGGGCCATTAATAGCGTGCGGAGTGATTTACGCGTTATTGTTCTGCTGGGCGGGCACGTGACGCGCACGGCCAAT
>Panthera_onca
TTCGTTGGCCACAATTAAAACAAACCCGATCGTGGAGCGCCGCGATCCCTTTGCATAAAAACATATGGCTTTTGCTATAAAAATTATGACTGCAAAACACCGGGCCATTAATAGCGTGCGGAGTGATTTACGCGTTATTGTTCTGCCGGGCGGGCACGTGACGCGCGCGGCCAAT
>Panthera_pardus
TTCGTTGGCCACAATTAAAACAAACCCGATCGTGGAGCGCCGCGATCCCTTTGCATAAAAACATATGGCTTTTGCTATAAAAATTATGACTGCAAAACACCGGGCCATTAATAGCGTGCGGAGTGATTTACGCGTTATTGTTCTGCCGGGCGGGCACGTTTCGTTGGCCACAAT
>Panthera_tigris
TTCGTTGGCCACAATTAAAACAAACCCGATCGTGGAGCGCCGCGATCCCTTTGCATAAAAACATATGGCTTTTGCTATAAAAATTATGACTGCAAAACACCGGGCCATTAATAGCGTGCGGAGTGATTTACGCGTTATTGTTCTGCCGGGCGGGCACGTGACGCGCGCGGCCAAT
>Pantholops_hodgsonii
TTCGTTGGCCACAATTAAAACAAACCCGATCGCGAAGCGCCACGATCCCTTTGCATAAAAACATATGGCTTTTGCTATAAAAATTATGACTGCAAAACACCGGACCATTAATAGCGTGCGGAGTGATTTACGCGTTATTGTTCTGCCGGGCGGGCACGTGACGCGCGCGGCCAAT
>Pan_troglodytes
GTCGTTGGCCACAATTAAAACAAACCCCGTCGTAGAGCGGCACGATCCCTTTACATAAAAACATATGGCTTTTGCTATAAAAATTATGACTGCAAAACACCGGGCCATTAATAGCGTGCGGAGTGATTTACGCGTTATTGTTCTGCTGGGCGGGCACGTGACGCGCACGGCCAAT
>Papio_anubis
TTCGTTGGCCACAATTAAAACAAACCCGATCGTAGAGCGGCACGATCCCTTTACATAAAAACATATGGCTTTTGCTATAAAAATTATGACTGCAAAACACTGGGCCATTAATAGCGTGCGGAGTGATTTACGCGTTATTGTTCTGCTGGGCGGGCACGTGACGCGCACGGCCAAT
>Paradoxurus_hermaphroditus
TTCGTTGGCCACAATTAAAACAAACCCGATCGCGGAGCGCCGCGATCCCTTTGCATAAAAACATATGGCTTTTGCTATAAAAATTATGACTGCAAAACACCGGGCCATTAATAGCGTGCGGAGTGATTTACGCGTTATTGTTCTGCTGGGCGGGCACGTGACGCGCGCGGCCAAT
>Perognathus_longimembris
TTCGTTGGCCACAATTAAAACAAACCCGATTGTGGAGCGGTGCGATCCCTTTGCATAAAAACATATGGCTTTTGCTATAAAAATTATGACTGCAAAACACCGGGCCATTAATAGCGTGCGGAGTGATTTACGCGTTATTGTTCTGCCGGGCGGGCACGTGACGCGCGTGGCCAAT
>Peromyscus_maniculatus
TTCGTTGGCCACAATTAAAACAAACCAGATCGTGGAGCGGCGCGATCCCTTTGCATAAAAACATATGGCTTTTGCTATAAAAATTATGACTGCAAAACACCGGGCCATTAATAGCGTGCGGAGTGATTTACGCGTTATTGTTCTGCCGGGCGGACACGTGACGCGCGTGGCCAAT
>Phocoena_phocoena
TTCGTTGGCCACAATTAAAATAAACCCGATCGTGGAGCGCTGCGATCCCTTTGCATAAAAACATATGGCTTTTGCTATAAAAATTATGACTGCAAAACACTGGGCCATTAATAGCGTGCGGAGTGATTTACGCGTTATTGTTCTGCCGGGCGGGCACGTGACGCGGGCGGCCAAT
>Piliocolobus_tephrosceles
TTCGTTGGCCACAATTAAAACAAACCCGATCGTAGAGCGGCACGATCCCTTTACATAAAAACATATGGCTTTTGCTATAAAAATTATGACTGCAAAACACTGGGCCATTAATAGCGTGCGGAGTGATTTACGCGTTATTGTTCTGCTGGACGGGCACGTGACGCGCACGGCCAAT
>Pipistrellus_pipistrellus
TTCGTTGGCCACAATTAAAACAAACCCGATCGCGGAGCGCCGCGATCCCTTTGCATAAAAACATATGGCTCTCGCCATAAAAATTATGACGGCAGCGCCGCGCCGGCCGGCGTGCGGAGTGATTTACGCGTTATTGTTCTGCCCGCGGCCACGTGACGCGCGCGGCCAAT
>Pithecia_pithecia
TTCATTGGCCACAATTAAAACAAACCCGATCGTAGAGCGGCACGATCCCTTTGCATAAAAACATATGGCTTTTGCTATAAAAATTATGACTGCAAAACACCGGGCCATTAATAGCGTGCGGAGTGATTTACGCGTTATTGTTCTGCCGGGCAGGCACGTGACGTGCGCGGCCAAT
>Pongo_abelii
TTCGTTGGCCACAATTAAAACAAACCCGATCGTAGAGCGGCACGATCCCTTTACATAAAAACATATGGCTTTTGCTATAAAAATTATGACTGCAAAACACCGGGCCATTAATAGCGTGCGGAGTGATTTACGCGTTATTGTTCTGTTGGGCGGGCACGTGACGCGCACGGCCAAT
>Propithecus_coquereli
TTCGTTGGCCACAATTAAAACAAACCCGATCGTGGAGCGGCGCGATCCCTTTGCATAAAAACATATGGCTTTTGCTATAAAAATTATGACTGCAAAACACCGGGCCATTAATAGCGTGCGGAGTGATTTACGCGTTATTGTTCTGCCGGGCGGGCACGTGACGCGCGCGGCCAAT
>Psammomys_obesus
TTCGTTGGCCACAATTAAAACAAACCAGATCGCCGAGCAGCCCGATCCCTCTGCATAAAAACATATGGCTTTTGCTATAAAAATTATGACTGCAAAACACCGGGCCATTAATAGCGTGCGGAGTGATTTACGCGTTATTGTTCTGCCGGGCGGCCACGTGACGCGCGCGGCCAAT
>Pteronotus_parnellii
TTCGTTGGCCACAATTAAAACAAACCCGATCGTTGAGCGCCGCGATCCCTTTGCATAAAAACATATGGCTTTTGCTATAAAAATTATGACTGCAAAACACCGGGCCATTAATAGCGTGCGGAGTGATTTACGCGTTATTGTTCTGCTGGGTGGACACGTGATGCGCGCGGCCAAT
>Pteronura_brasiliensis
TTCGTTGGCCACAATTAAAACAAACCCGATCGTGGAGCGCCGCGATCCCTTTGCATAAAAACATATGGCTTTTGCTATAAAAATTATGACTGCAAAACACCGGGCCATTAATAGCGTGCGGAGTGATTTACGCGTTATTGTTCTGCCGGGCGGGCACGTGACGCGCGCGGCCAAT
>Pteropus_alecto
TTCGTTGGCCACAATTAAAACAAACCCGATCGTGGAGCGCCGCGATCCTTTTGCATAAAAACATATGGCTTTTGCTATAAAAATTATGACTGCAAAACACCGGGCCATTAATAGCGTGCGGAGTGATTTACGCGTTATTGTTCTGCCGGGCGGACACGTGACGCGCGCGGCCAAT
>Pteropus_vampyrus
TTCGTTGGCCACAATTAAAACAAACCCGATCGTGGAGCGCCGCGATCCTTTTGCATAAAAACATATGGCTTTTGCTATAAAAATTATGACTGCAAAACACCGGGCCATTAATAGCGTGCGGAGTGATTTACGCGTTATTGTTCTGCCGGGCGGACACGTGACGCGCGCGGCCAAT
>Puma_concolor
TTCGTTGGCCACAATTAAAACAAACCCGATCGTGGAGCGCCGCGATCCCTTTGCATAAAAACATATGGCTTTTGCTATAAAAATTATGACTGCAAAACACCGGGCCATTAATAGCGTGCGGAGTGATTTACGCGTTATTGTTCTGCCGGGCGGGCACGTGACGCGCGCGGCCAAT
>Pygathrix_nemaeus
TTCGTTGGCCACAATTAAAACAAACCCGATCGTAGAGCGGCACGATCCCTTTACATAAAAACATATGGCTTTTGCTATAAAAATTATGACTGCAAAACACTGGGCCATTAATAGCGTGCGGAGTGATTTACGCGTTATTGTTCTGCTGGGCGGGCACGTGACGCGCACGGCCAAT
>Rangifer_tarandus
TTCGTTGGCCACAATTAAAACAAACCCGATCGCGGAGCGCCGCGATCCCTTTGCATAAAAACATATGGCTTTTCCTATAAAAATTATGACTGCAAAACACCGGGCAATTAATAGCGTGCGGAGTGATTTACGCGTTATTGTTCTGCCGGGCGGGCACGTGACGCGCGCGGCCAAT
>Rattus_norvegicus
TTCGTTGGCCACAATTAAAACAAACCAGATCGTGGAGCTGCGCGATCCCTTTGCATAAAAACATATGGCTTTTGCTATAAAAATTATGACTGCAAAACACCGGGCCATTAATAGCGTGCGGAGTGATTTACGCGTTATTGTTCTGCTGGGCGGACACGTGACGCGCGTGGCCAAT
>Rattus_norvegicus
TTCGTTGGCCACAATTAAAACAAACCAGATCGTGGAGCTGCGCGATCCCTTTGCATAAAAACATATGGCTTTTGCTATAAAAATTATGACTGCAAAACACCGGGCCATTAATAGCGTGCGGAGTGATTTACGCGTTATTGTTCTGCTGGGCGGACACGTGACGCGCGTGGCCAAT
>Rhinolophus_sinicus
TTCGTTGGCCACAATTAAAACAAACCCGATCGTGGAGCGCCGCGATCCCTTTGCATAAAAACATATGGCTTTTGCTATAAAAATTATGACTGCAAAACACCGGGCCATTAATAGCGTGCGGAGTGATTTACGCGTTATTGTTCTGCCAGGCGGACACGTGACGCGAGCGGCCAAT
>Rhinopithecus_bieti
TTCGTTGGCCACAATTAAAACAAACCCGATCGTAGAGCGGCACGATCCCTTTACATAAAAACATATGGCTTTTGCTATAAAAATTATGACTGCAAAACACTGGGCCATTAATAGCGTGCGGAGTGATTTACGCGTTATTGTTCTGCTGGGCGGGCACGTGACGCGCACGGCCAAT
>Rousettus_aegyptiacus
TTCGTTGGCCACAATTAAAACAAACCCGATCGCGGAGCGCCGCGATCCTTTTGCATAAAAACATATGGCTTTTGCTATAAAAATTATGACTGCAAAACACCGGGCCATTAATAGCGTGCGGAGTGATTTACGCGTTATTGTTCTGCCGGGCGGACACGTGACGCGCGCGGCCAAT
>Saguinus_imperator
TTCGTTGTCCACAATTAAAACAAACCTGATCGTAGAGCGGCACGATCCCTTTGCATAAAAACATATGGCTTTTGCTATAAAAATTATGACTGCAAAACATCGGGCCATTAATAGCGTGCGGAGTGATTTACGCGTTATTGTTCTGCCGAGCGGGCACGTGACGCGCGCGGCCAAT
>Saiga_tatarica
TTCGTTGGCCACAATTAAAACAAACCCGATCGCGGAGCGCCACGATCCCTTTGCATAAAAACATATGGCTTTTGCTATAAAAATTATGACTGCAAAACACCGGGCCATTAATAGCGTGCGGAGTGATTTACGCGTTATTGTTCTGCCGGGCGGGCACGTGACGCGCGCGGCCAAT
>Saimiri_boliviensis
TTCGTTGGCCACAATTAAAACAAACCCGATCGTAGAGCGGCACGATCCCTTTGCATAAAAACATATGGCTTTTGCTATAAAAATTATGACTGCAAAACACCGGGCCATTAATAGCGTGCGGAGTGATTTACACGTTATTGTTCTGCCGGGCGGGCACGTGACGCGCGCGGCCAAT
>Scalopus_aquaticus
TTCGTTGGCCACAATTAAAACAAACCCGATCGTGGAGCGTCGCGATGCCTTTGCATAAAAACATATGGCTTTTGCTATAAAAATTATGACTGCAAAACACCGGGCCATTAATAGCGTGCGGAGTGATTTACGCGTTATTGTTCTGTTGGGTGGACACGTGATGCGCGCGGCCAAT
>Semnopithecus_entellus
TTCGTTGGCCACAATTAAAACAAACCCGATCGTAGAGCGGCACGATCCCTTTACATAAAAACATATGGCTTTTGCTATAAAAATTATGACTGCAAAACACTGGGCCATTAATAGCGTGCGGAGTGATTTACGCGTTATTGTTCTGCTGGGCGGGCACGTGACGCGCACGGCCAAT
>Sigmodon_hispidus
TTCGTTGGCCACAATTAAAACAAACCAGATCGTGGAGCGGCGCGATCCCTTTGCATAAAAACATATGGCTTTTGCTATAAAAATTATGACTGCAAAACACCGGGCCATTAATAGCGTGCGGAGTGATTTACGCGTTATTGTTCTGCCGGGCGGACACGTGACGCGCGTGGCCAAT
>Solenodon_paradoxus
TTCGTTGGCCACAATTAAAACAAACCGGATCGCGGAACGCCGCGATCCCTTTGCATAAAAACATATGGCTTTTGCTATAAAAATTATGACTGCAAAACACCGGGCCATTAATAGCGTGCGGAGTGATTTACGCGTTATTGTTCTGCTGAGCGGACACGTGACGCGCGTGGCCAAT
>Sorex_araneus
TTCGTTGGCCACAATTAAAACAAACCCGATCGCGGAGTGCCGCGATCCCTTTGCATAAAAACATATGGCTTTTGCTATAAAAATTATGACTGCAAAACACCGGGCCATTAATAGCGTGCGGAGTGATTTACGCGTTATTGTTCTGCCGGGCGGGCACGTGACGCGCGCGGCCAAT
>Spermophilus_dauricus
TTCGTTGGCCACAATTAAAACAAACCCGATCGTGGAGCGGCGTGATCCCTTTGCATAAAAACATATGGCTTTTGCTATAAAAATTATGACTGCAAAACACCGAGCCATTAATAGCGTGCGGAGTGATTTACGCGTTATTGTTCTGCCGGGTGGACACGTGACGCGCGCGGCCAAT
>Spilogale_gracilis
TTCGTTGGCCACAATTAAAACAAACCCGATCGTGGAGCACTGCGATCCCTTTGCATAAGAACATATGGCTTTTGCTATAAAAATTATGACTGCAAAACACCAGGCCATTAATAGCGTGCGGAGTGATTTACGCGTTATTGTTCTGCCGGGCGGACACGTGACGCGCGCGGCCAAT
>Suricata_suricatta
TTCGTTGGCCACAATTAAAACAAACCCGATCGTAGAGCGCCGCGATCCCTTTGCATAAAAACATATGGCTTTTGCTATAAAAATTATGACTGCAAAACACCGGGCCATTAATAGCGTGCGGAGTGATTTACGCGTTATTGTTCTGCCGGGCGGACACGTGACGCGCGCGGCCAAT
>Tadarida_brasiliensis
TTCGTTGGCCACAATTAAAACAAACCCGATCGTTGAGCGCCGCGATCCCTTTGCATAAAAACATATGGCTTTTGCTATAAAAATTATGACTGCAAAACACCGGGCCATTAATAGCGTGCGGAGTGATTTACGCGTTATTGTTCTGCTGGGCGGACACGTGATGCGCGTGGCCAAT
>Tamandua_tetradactyla
TTCGTTGGCCACAATTAAAACAAGCCGGATCGTGGAGCGGCGCGATCCCTTTGCATAAAAACATATGGCTTTTGCTATAAAAATTATGACTGCAAAACACCGGGCCATTAATAGCGTGCGGAGTGATTTACGCGTTATTGTTCTGCTGGGCGGGCACGTGACGCGCGCGGCCAAT
>Tapirus_indicus
TTCGTTGGCCACAATTAAAACAAACCCGATCGTGGAGCGCCGCGATCCCTTTGCATAAAAACATATGGCTTTTGCTATAAAAATTATGACTGCAAAACACTGGGCCATTAATAGCGTGCGGAGTGATTTACGCGTTATTGTTCTGCCGGGCGGGCACGTGACGCGCGCGGCCAAT
>Tapirus_terrestris
TTCGTTGGCCACAATTAAAACAAACCCGATCGTGGAGCGCCGCGATCCCTTTGCATAAAAACATATGGCTTTTGCTATAAAAATTATGACTGCAAAACACCGGGCCATTAATAGCGTGCGGAGTGATTTACGCGTTATTGTTCTGCCGGGCGGGCACGTGACGCGCGCGGCCAAT
>Tolypeutes_matacus
TTCGTTGGCCACAATTAAAACAAGCCCGATCGCGGAGCGGCGCGATCCCTTTGCATAAAAACATATGGCTTTTGCTATAAAAATTATGACTGCAAAACACCGGGCCATTAATAGCGTGCGGAGTGATTTACGCCTTATTGTTCTGCTGGGTGGGCACGTGACGCGCGCGGCCAAT
>Tonatia_saurophila
TTCGTTGGCCACAATTAAAACAAACCCGATCGTTGAGCGCCGCGATCCCTTTGCATAAAAACATATGGCTTTTGCTATAAAAATTATGACTGCAAAACACCGGGCCATTAATAGCGTGCGGAGTGATTTACGCGTTATTGTTCTGCTGGGCGGACACGTGACGCGCGCGGCCAAT
>Tragulus_javanicus
TTCGTTGGCCACAATTAAAACAAACTCGATCGTGGAGCGCCACGATCCCTTTGCATAAAAACATATGGCTTTTGCTATAAAAATTATGACTGCAAAACACCGGGCCATTAATAGCGTGCGGAGTGATTTACGCGTTATTGTTCTGCCGGGCGGGCACGTGACGCGCGCGGCCAAT
>Trichechus_manatus
TTCGTTGGCCACAATTAAAACAAACCTGATCGTGGAGCGGCGCGATCCCTTTGCATAAAAACATATGGCTTTTGCTATAAAAATTATGACTGCAAAACACCGGGCCATTAATAGCGTGCGGAGTGATTTACGCGTTATTGTTCTGCCGGCGGGCACGTGACGCGCGCGGCCAAT
>Tupaia_chinensis
TTCGTTGGCCACAATTAAAGCAAACCCGATCGTGCAGCGGTGCTATCCCTTTGCATAAAAACATATGGCTTTTGCTATAAAAATTATGACGGCAAAACACCGGGCCATTAATAGCGTGCGGAGTGATTTACGCGTTATTGTTCTGCCGGGCGGGCACGTGACACGCGTGGCCAAT
>Tupaia_tana
TTCGTTGGCCACAATTAAAGCAAACCTGATCGTGCAGCGGTGCTATCCCTTTGCATAAAAACATATGGCTTTTGCTATAAAAATTATGACGGCAAAACACCGGGCCATTAATAGCGTGCGGAGTGATTTACGCGTTATTGTTCTGCCGGGCGGGCACGTGACACGCGTGGCCAAT
>Tursiops_truncatus
TTCGTTGGCCACAATTAAAATAAACCCGATCGTGGAGCGCTGCGATCCCTTTGCATAAAAACATATGGCTTTTGCTATAAAAATTATGACTGCAAAACACTGGGCCATTAATAGCGTGCGGAGTGATTTACGCGTTATTGTTCTGCCGGGCGGGCACGTGACGCGCGCGGCCAAT
>Uropsilus_gracilis
TTCGTTGGCCACAATTAAAACAAACCCGATCGTGGAGCGTCGCGATCCCTTTGCATAAAAACATATGGCTTTTGCTATAAAAATTATGACTGCAAAACACCGGGCCATTAATAGCGTGCGGAGTGATTTACGCGTTATTGTTCTGTCGGGCGGCCACGTGACGCGCGCGGCCAAT
>Ursus_maritimus
TTCGTTGGCCACAATTAAAACAAACCCGATCGTGGAGCGCCGCGATCCCTTTGCATAAAAACATATGGCTTTTGCTATAAAAATTATGACTGCAAAACACCGGGCCATTAATAGCGTGCGGAGTGATTTACGCGTTATTGTTCTGCCGGGCGGGCACGTGACGCGCGCGGCCAAT
>Vicugna_pacos
TTCGTTGGCCACAATTAAAACAAACCCGATCGTAGAGCGCCGCGATCCCTTTGCATAAAAACATATGGCTTTTGCTATAAAAATTATGACTGCAAAACACCGGGCCATTAATAGCGTGCGGAGTGATTTACGCGTTATTGTTCTGCTGAGCAGGCACGTGACGCGCGCGGCCAAT
>Vulpes_lagopus
TTCGTTGGCCACAATTAAAACAAACCCGATCGTGGAGCGCCGCGATCCCTTTGCATAAAAACATATGGCTTTTGCTATAAAAATTATGACTGCAAAACACCAGGCCATTAATAGCGTGCGGAGTGATTTACGCGTTATTGTTCTGCCGGGCGGGCACGTGACGCGCGCGGCCAAT
>Xerus_inauris
TTCGTTGGCCACAATTAAAACAAACCCGATCATGGAGCGGCGTGATCCCTTTGCATAAAAACATATGGCTTTTGCTATAAAAATTATGACTGCAAAACACCGAGCCATTAATAGCGTGCGGAGTGATTTACGCGTTATTGTTCTGCCGGGCGGACACGTGACGCGCGTGGCCAAT
>Zalophus_californianus
TTCGTTGGCCACAATTAAAACAAACCCGATCGTGGAGCGCCGCGATCCCTTTGCATAAAAACATATGGCTTTTGCTATAAAAATTATGACTGCAAAACACCGGGCCATTAATAGCGTGCGGAGTGATTTACGCGTTATTGTTCTGCCGGGCGGGCACGTGACGCGCGCGGCCAAT
>Zapus_hudsonius
TTCGTTGGCCACAATTAAAACAAACCTGATCGTGGAGCGGCGCAATCCCTTTGCATAAAAACATATGGCTTTTGCTATAAAAATTATGGCTGCAAAACACCGGGCCATTAATAGCGTGCGGAGTGATTTACGCGTTATTGTTCTGCCGGGCGGGCACGTGACGCGCGTGGCCAAT
>Ziphius_cavirostris
TTCGTTGGCCACAATTAAAACAAACCCGATCGTGGAGCGCTGCGATCCCTTTGCATAAAAACATATGGCTTTTGCTATAAAAATTATGACTGCAAAACACTGGGCCATTAATAGCGTGCGGAGTGATTTATGCGTTATTGTTCTGCCGGGCGGGCACGTGACGCGCGCGGCCAAT
>budgerigar
TCATCTCGGTTGGCCGCAATTAAAACAAACCCCGCCGTATAACTCAAATATCCCTTTGCATAAAAACATATGGCCTCGCTATAAAAATTATGGCTGGAAAACAGTGACCCATTAATAGCCCGCGGACTGATTTATACTTTATTGTTCTGCTCCCCCCGCCACGTGACCAGGGCAGCCAATGGGCG
>bushbaby
TAATCTTCGTTGGCCACAATTAAAACAAACCCGATCGTGGAGCGGCGCGATCCCTTTGCATAAAAACATATGGCTTTTGCTATAAAAATTATGACTGCAAAACACCGGGCCATTAATAGCGTGCGGAGTGATTTACGCGTTATTGTTCGCCGAGAGGGCACGTGACGCGCGCGGCCAATGGGGG
>cat
TAATCTTCGTTGGCCACAATTAAAACAAACCCGATCGTGGAGCGCCGCGATCCCTTTGCATAAAAACATATGGCTTTTGCTATAAAAATTATGACTGCAAAACACCGGGCCATTAATAGCGTGCGGAGTGATTTACGCGTTATTGTTCTGCCGGGCGGGCACGTGACGCGCGCGGCCAATGGGGG
>chicken
TAATGCGGAATCCGATCTTTTAATCTCCGTTGGCCGCAATTAAAACAAACTCCGGCGTATAACTCAAATATCCCTTTGCATAAAAACATATGGCCTCGCTATAAAAATGATGGCTGGAAAACACTGACCCATTAATAGCCCGCGGACTGATTTATACTTTATTGTTCTGCTCCCCCGCCACGTGACCGGGGCAGCCAATGGGCGCCCGGGCTGCCCCCAACTTA
>elephant
TAATCTTCGTTGGCCACAATTAAAACAAACCTGATCGTGGAGCAGCGCGATCCCTTTGCATAAAAACATATGGCTTTTGCTATAAAAATTATGACTGCAAAACACCGGGCCATTAATAGCGTGCGGAGTGATTTACGCGTTATTGTTCTGCCGGAGGGCACGTGACGAGCGTGGCCAATGGGGG
>garter_snake
TAATCTCATTTGGCCACAATTAAAGCAAACTTTGCTCCACAACTTGCTTATTCCTTTGCATTTAAAAAAAAGAGCATATGGCTTTGCTATAAAAAATGATGGCTGGAAAACACTGACCCATTAATAGCCTGCGGACTGATTTATTCTTTATTGTTCTGCTGCCCGGACACGTGACACGCGGCAGCCAATAGGCT
>golden_eagle
TAATACGGAATCTGATCTTTTAATCTCAGTTGGCCGCAATTAAAACAAACCCCGCCGTATAACTCAAATATCCCTTTGCATAAAAACATATGGCCTCGCTATAAAAATTATGGCTGGAAAACACTGACCCATTAATAGCCCGCGGACTGATTTATACTTTATTGTTCTGCTCCCCCGCCACGTGACCGGGGCAGCCAATGGGCGCCCGGGCTGCCCTCAACTTA
>guinea_pig
CAAAGCCAAATTTGATCTTTTAATCTTCGTTGGCCACAATTAAAACAAACCCGATCGTGGAACGGCGCGATCCCTCGGGCCATTAATAGCGTGCGGAGTGATTTACGCGTTATTGTTCTGCCGGGCGGGCACGTGACGCGCGCGGCCAATGGGGGCGCGGGCGCCGGCAACTTAT
>hawaiian_monk_seal
CAAGGCCAGATTTGATCTTTTAATCTTCGTTGGCCACAATTAAAACAAACCCGATCGTGGAGCGCCGCGATCCCTTTGCATAAAAACATATGGCTTTTGCTATAAAAATTATGACTGCAAAACACCGGGCCATTAATAGCGTGCGGAGTGATTTACGCGTTATTGTTCTGCCGGGCGAGCACGTGACGCGCGCGGCCAATGGGGGCGCGGGCGCTGGCAACTTAT
>lizard
GGAGAAAAACCCTAATGTTTTAATCTTATTTGCTGGCCACAAAAACCAAAAGTTTGCTTGTCCTGTCCGACTCGCCCCTTTTACATTAAAAAAACCCTATAAAAATGATGACTCGAAAACACTGACCCATTAATAGCCTGCGGACTGATTTATACTTTATTGTTCTGCCGCCCGGCCACGTGAGGCGCGGCAGCCAATGAGAAGCCCGGTCCGCCTTCAACTT
>manatee
CAAGGCCAGATTTGATCTTTTAATCTTCGTTGGCCACAATTAAAACAAACCTGATCGTGGAGCGGCGCGATCCCTTTGCATAAAAACATATGGCTTTTGCTATAAAAATTATGACTGCAAAACACCGGGCCATTAATAGCGTGCGGAGTGATTTACGCGTTATTGTTCTGCCGGCGGGCACGTGACGCGCGCGGCCAATGGGGGCGCGGGCGCCGGCAACTTAT
>medaka
CTCCCCGTAATACAATTAGCAGATTTTTTCTTAAATATTGATAATTCTTAAAAGTCGAGGTTGTAACAGCACTGAGAGTGAGTATTTAATGACTACAGGGATTGATTTATTCCTTATTGTTCAGCCTTGTAATCACGTGACTCTGCTGACCAATGGCAGGGGCGTCTGTCTCCCCATTA
>medium_ground_finch
TAATACGGAATCTGATCTTTTAATCTCAGTTGGCCGCAATTAAAACAAACCCCGCCGTATAACTCAAATATCCCTTTGCATAAAAACATATGGCCTCGCTATAAAAATTATGGCTGGAAAACACTGACCCATTAATAGCCCGCGGACTGATTTATACTTTATTGTTCTGCTCCCCCGCCACGTGACAGGCGCAGCCAATGGGCGCCTGCGCTGCCCTNNNNNNN
>megabat
CAAGGCCAGATTTGATCTTTTAATCTTCGTTGGCCACAATTAAAACAAACCCGATCGTGGAGCGCCGCGATCCTTTTGCATAAAAACATATGGCTTTTGCTATAAAAATTATGACTGCAAAACACCGGGCCATTAATAGCGTGCGGAGTGATTTACGCGTTATTGTTCTGCCGGGCGGACACGTGACGCGCGCGGCCTGANNNNNNNNNNNNNNNNNNNNNN
>opossum
TCAGACCCAACCTGATCTTTTAATCTCCGTTGGCCACAATTAAAACAAACTTTATCGTAGAACTCAAATATCCCTTTGCATAAAAACATATGGCTTTGCTATAAAAATTATGACTGGAAAACACTGGCCCATTAATAGCCTGCGGAGTGATTTATACTTTATTGTTCTGTTGGCCCGGCACGTGACACGGCCAGCCAATGGCGTGACAGGCAGCCTTCAACTTA
>pig
CAAGGCCAGATTTGATCTTTTAATCTTCGTTGGCCACAATTAAAACAAACCCGATCGTGGAGCGCCGCGATCCCTTTGCATAAAAACATATGGCTTTTGCTATAAAAATTATGACTGCAAAACACCGGGCCATTAATAGCGTGCGGAGTGATTTACGCGTTATTGTTCTGCGAAGCGAGCACGTGACGCGCGCGGCCAATGGGGGCGCGGGCGCCGGCAACTTAT
>platypus
TCCTACCAAATCTGATCTTTTAATCTCCGTTGGCCACAATTAAAACAAACTTTATCGTGTAACTCGAATATCCCTTTGCATAAAAACATATGGCTTTGCTATAAAAATTATGACTGGAAAACACTGGCCCATTAATAGCCTGCGGAGTGATTTATACTTTATTGTTCTGCTGGCCCGGCACGTGACTCGGCCAGCCAATGGGGTGACGGGCAGCCTTCAACTTA
>rock_hyrax
GAAGGCCAGACTTGATCTTTTAATCTTCGTTGGCCACAATTAAAACAAACCTGATCTTGGAGCAGCGCGATCCCTTTGCATAAAAACATATGGCTTTTGCTATAAAAATTATGACTGCAAAACACCGGGCCATTAATAGCTTGCGGAGTGATTTACACGTTATTGTTCTGCCGGTGGGCACGTGACACGCGCGGCCAATGGGGGCGCGGGCGCCGGCAACTTAT
>tarsier
CAAAGCCAGATTTGATCTTTTAATCTTCGTTGGCCACAATTAAAACAAACCCGATCGCAGAGCGGCGCGATCCCTCTGCATAAAAACATATGGCTTTTGCTATAAAAATTATGACTGCAAAACACTGGGCCATTAATAGCGTGCGGAGTGATTTACGCGTTATTGTTCTGCCGGGCGGGCACGTGACGCGCGCGGCCAATGGGGGCGCGGGCGCCGGCAACTTAT
>tenrec
CTAGACCCGATTTGATCTTTTAATCTTTGCTGGCCGCAATTAAAACAAACCTGATTGTAGAGCGGCGCGATTCCTTTGCATAAAAACATATGGCTTTTGCTATAAAAATTATGACTGCAAAACACCGGGCCATTAATAGCGTGCGGAGTGATTTACGCGTTATTGTTCTGCTTGGCGGGCACGTGACGCGCGCGGCCAATGGGGGCGCGGGCGCCGGCAACTTAT
>wallaby
TCAGACCCAACCTGATCTTTTAATCTCCGTTGGCCACAATTAAAACAAACTTTATCGTAGAACTCAAATATCCCTTTGCATAAAAACATATGGCTTTGCTATAAAAATTATGACTGGAAAACACTGGCCCATTAATAGCCTGCGGAGTGATTTATACTTTATTGTTCTGCTGGCCCGGCACGTGACGCGGCCAGCCAATGGCGTGACAGGCAGCCTTCAACTTA
>x_tropicalis
CACTGCTAGATCTGATCTTATAATCTTGCATAAAAACATATGGCTCTGCTATAAAAAATGATGACTGCAAAACAGTGACCCATTAATAGCCTGCGGACTGATTTATACCTTATTGTTCTGCTGCACAGTCACATGGCCCCGGCAGCCAATAGGAATGAAGGCTGCCTTCAACTTA
>zebra_finch
TAATACGGAATCCGATCTTTTAATCTCAGTTGGCCGCAATTAAAACAAACCCCGCCGTATAACTCAAATATCCCTTTGCATAAAAACATATGGCCTCGCTATAAAAATTATGGCTGGAAAACACTGACCCATTAATAGCCCGCGGACTGATTTATACTTTATTGTTCTGCTCCCCCGCCACGTGACAGGCGCAGCCAATGGGCGCCTGCGCTGCCCTCAACTTA

## Sheet: MouseStructure
mm10
Mus_musculus
chr6:52226238-52226413(-)	IRES
TTCGTTGGCCACAATTAAAACAAACCAGATCGTGGAGCTGCGCGATCCCTTTGCATAAAAACATATGGCTTTTGCTATAAAAATTATGACTGCAAAACACCGGGCCATTAATAGCGTGCGGAGTGATTTACGCGTTATTGTTCTGCCGGGCGGACACGTGACGCGCGTGGCCAAT
...(((((((((...............(((((((......))))))).((((((((........(((((((((((................))))))......))))).......)))))))).......(((((((((((((........))))).)))))))).)))))))))

## Sheet: Rscape
#	R-scape	::	RNA	Structural	Covariation	Above	Phylogenetic	Expectation
#	R-scape	1.4.0-221019	elenarivas@fas.harvard.edu	(September	2019)
#	Copyright	(C)	2016-2019	Howard	Hughes	Medical	Institute.
#	Freely	distributed	under	the	GNU	General	Public	License	(GPLv3).
#-------------------------------------------------------------------------------------------------------
#	MSA	cmHitFull_OUT_CleanV2_1	nseq	230	-230	alen	175	-215	avgid	94.64	-94.17	nbpairs	48	-48
#	One-set	statistical	test	(all	pairs	are	tested	as	equivalent)
#
Evalue
0.005
#	Method	Target_E-val	[cov_min	cov_max]	[FP	|	TP	TRUE	Found	|	Sen	PPV	F]
#	GTp	0.005	[-9.48	134.43]	[0	|	0	48	0	|	0	0	0.00]
#
#	left_pos	right_pos	score	E-value	substitutions	power
#-------------------------------------------------------------------------------------------------------
no	significant	pairs
0.01
#	Method	Target_E-val	[cov_min	cov_max]	[FP	|	TP	TRUE	Found	|	Sen	PPV	F]
#	GTp	0.01	[-9.48	134.43]	[0	|	0	48	0	|	0	0	0.00]
#
#	left_pos	right_pos	score	E-value	substitutions	power
#-------------------------------------------------------------------------------------------------------
no	significant	pairs
0.05
#	Method	Target_E-val	[cov_min	cov_max]	[FP	|	TP	TRUE	Found	|	Sen	PPV	F]
#	GTp	0.05	[-9.48	134.43]	[0	|	0	48	0	|	0	0	0.00]
#
#	left_pos	right_pos	score	E-value	substitutions	power
#-------------------------------------------------------------------------------------------------------
no	significant	pairs
0.1
#	Method	Target_E-val	[cov_min	cov_max]	[FP	|	TP	TRUE	Found	|	Sen	PPV	F]
#	GTp	0.1	[-9.48	134.43]	[0	|	0	48	0	|	0	0	0.00]
#
#	left_pos	right_pos	score	E-value	substitutions	power
#-------------------------------------------------------------------------------------------------------
no	significant	pairs
1
#	Method	Target_E-val	[cov_min	cov_max]	[FP	|	TP	TRUE	Found	|	Sen	PPV	F]
#	GTp	1	[-9.48	134.43]	[0	|	0	48	0	|	0	0	0.00]
#
#	left_pos	right_pos	score	E-value	substitutions	power
#-------------------------------------------------------------------------------------------------------
no	significant	pairs
10
#	Method	Target_E-val	[cov_min	cov_max]	[FP	|	TP	TRUE	Found	|	Sen	PPV	F]
#	GTp	10	[-9.48	134.43]	[4	|	0	48	4	|	0	0	0.00]
#
#	left_pos	right_pos	score	E-value	substitutions	power
#-------------------------------------------------------------------------------------------------------
	149	164	134.43	4.83934	37	0.38
	156	206	133.246	5.08297	27	0.28
	182	206	126.114	7.23442	51	0.5
	137	149	124.538	8.85	43	0.43
20
#	Method	Target_E-val	[cov_min	cov_max]	[FP	|	TP	TRUE	Found	|	Sen	PPV	F]
#	GTp	20	[-9.48	134.43]	[10	|	0	48	10	|	0	0	0.00]
#
#	left_pos	right_pos	score	E-value	substitutions	power
#-------------------------------------------------------------------------------------------------------
	149	164	134.43	4.83934	37	0.38
	156	206	133.246	5.08297	27	0.28
	182	206	126.114	7.23442	51	0.5
	137	149	124.538	8.85	43	0.43
	156	182	120.913	11.25	50	0.49
	126	167	118.601	12.5	38	0.39
	81	83	112.867	16.45	4	0
	126	183	112.53	16.8	53	0.51
	137	164	111.686	17.15	44	0.44
	149	165	111.188	17.5	40	0.41
30
#	Method	Target_E-val	[cov_min	cov_max]	[FP	|	TP	TRUE	Found	|	Sen	PPV	F]
#	GTp	30	[-9.48	134.43]	[16	|	0	48	16	|	0	0	0.00]
#
#	left_pos	right_pos	score	E-value	substitutions	power
#-------------------------------------------------------------------------------------------------------
	149	164	134.43	4.83934	37	0.38
	156	206	133.246	5.08297	27	0.28
	182	206	126.114	7.23442	51	0.5
	137	149	124.538	8.85	43	0.43
	156	182	120.913	11.25	50	0.49
	126	167	118.601	12.5	38	0.39
	81	83	112.867	16.45	4	0
	126	183	112.53	16.8	53	0.51
	137	164	111.686	17.15	44	0.44
	149	165	111.188	17.5	40	0.41
	77	101	108.052	20.6	6	0.03
	136	156	107.771	21.3	37	0.38
	136	206	107.321	21.75	38	0.39
~	136	182	106.525	22.25	61	0.57
	149	167	105.869	23.1	37	0.38
	167	183	104.823	24.6	53	0.51

## Sheet: Power
#	Power	analysis	of	given	structure
#
#	left_pos	right_pos	substitutions	power
#----------------------------------------------------------------
	4	215	14	0.13
	5	214	11	0.09
	6	213	3	0
	7	211	1	0
	8	208	6	0.03
	9	207	2	0
	10	206	15	0.14
	11	205	68	0.61
	12	204	42	0.42
	29	72	38	0.39
	30	71	27	0.28
	31	70	27	0.28
	32	69	57	0.54
	33	68	45	0.45
	34	67	151	0.91
	35	66	156	0.91
	76	156	30	0.31
	77	155	2	0
	78	154	8	0.05
	79	153	1	0
	80	152	40	0.41
	81	151	2	0
	82	150	11	0.09
	83	149	20	0.2
	94	141	4	0
	95	140	6	0.03
	96	139	4	0
	97	138	4	0
	98	137	27	0.28
	99	130	15	0.14
	100	129	27	0.28
	101	128	6	0.03
	102	127	22	0.23
	103	126	28	0.29
	104	125	5	0.01
	164	201	32	0.33
	165	200	47	0.46
	166	199	31	0.32
	167	198	45	0.45
	168	197	2	0
	169	196	1	0
	170	195	0	0
	171	194	1	0
	172	192	0	0
	173	191	0	0
	174	190	105	0.79
	175	189	11	0.09
	176	188	25	0.26
#
#	BPAIRS	48
#	avg	substitutions	per	BP	25.5
#	BPAIRS	expected	to	covary	10.2
#	BPAIRS	observed	to	covary	0
#
Average Power
0.213125
