# Supplementary material for: False-positive IRESes from Hoxa9 and other genes resulting from errors in mammalian 5′ UTR annotations
Source: Proc Natl Acad Sci U S A. 2022 Aug 29;119(36):e2122170119. doi: 10.1073/pnas.2122170119 (PMC9456764; doi:10.1073/pnas.2122170119)
Supplement: Supplementary File [file pnas.2122170119.sd04.xlsx]

## Sheet: ENCODE Files
File Name	Species	Tissue	Strand (+ / - / both)	Used in Figures	Notes
https://www.encodeproject.org/files/ENCFF590XYM/@@download/ENCFF590XYM.bigWig	Mouse	adipose tissue	minus	No
https://www.encodeproject.org/files/ENCFF552FRB/@@download/ENCFF552FRB.bigWig	Mouse	adipose tissue	minus	No
https://www.encodeproject.org/files/ENCFF281RYH/@@download/ENCFF281RYH.bigWig	Mouse	adipose tissue	minus	No
https://www.encodeproject.org/files/ENCFF512BFH/@@download/ENCFF512BFH.bigWig	Mouse	adipose tissue	minus	No
https://www.encodeproject.org/files/ENCFF508HAA/@@download/ENCFF508HAA.bigWig	Mouse	adipose tissue	plus	No
https://www.encodeproject.org/files/ENCFF944FHZ/@@download/ENCFF944FHZ.bigWig	Mouse	adipose tissue	plus	No
https://www.encodeproject.org/files/ENCFF512BCY/@@download/ENCFF512BCY.bigWig	Mouse	adipose tissue	plus	No
https://www.encodeproject.org/files/ENCFF121IWV/@@download/ENCFF121IWV.bigWig	Mouse	adipose tissue	plus	No
https://www.encodeproject.org/files/ENCFF153OZX/@@download/ENCFF153OZX.bigWig	Mouse	adrenal gland	minus	No
https://www.encodeproject.org/files/ENCFF344WJG/@@download/ENCFF344WJG.bigWig	Mouse	adrenal gland	minus	No
https://www.encodeproject.org/files/ENCFF131MRD/@@download/ENCFF131MRD.bigWig	Mouse	adrenal gland	minus	No
https://www.encodeproject.org/files/ENCFF634YBO/@@download/ENCFF634YBO.bigWig	Mouse	adrenal gland	minus	No
https://www.encodeproject.org/files/ENCFF124WTJ/@@download/ENCFF124WTJ.bigWig	Mouse	adrenal gland	minus	No
https://www.encodeproject.org/files/ENCFF680KFV/@@download/ENCFF680KFV.bigWig	Mouse	adrenal gland	minus	No
https://www.encodeproject.org/files/ENCFF503ABY/@@download/ENCFF503ABY.bigWig	Mouse	adrenal gland	plus	No
https://www.encodeproject.org/files/ENCFF256HMB/@@download/ENCFF256HMB.bigWig	Mouse	adrenal gland	plus	No
https://www.encodeproject.org/files/ENCFF116HRF/@@download/ENCFF116HRF.bigWig	Mouse	adrenal gland	plus	No
https://www.encodeproject.org/files/ENCFF035KAC/@@download/ENCFF035KAC.bigWig	Mouse	brain	minus	No
https://www.encodeproject.org/files/ENCFF326DJZ/@@download/ENCFF326DJZ.bigWig	Mouse	brain	minus	No
https://www.encodeproject.org/files/ENCFF920ZHA/@@download/ENCFF920ZHA.bigWig	Mouse	brain	plus	No
https://www.encodeproject.org/files/ENCFF447ZRP/@@download/ENCFF447ZRP.bigWig	Mouse	brain	plus	No
https://www.encodeproject.org/files/ENCFF006XVM/@@download/ENCFF006XVM.bigWig	Mouse	colon	minus	No
https://www.encodeproject.org/files/ENCFF322CDK/@@download/ENCFF322CDK.bigWig	Mouse	colon	minus	No
https://www.encodeproject.org/files/ENCFF850LYG/@@download/ENCFF850LYG.bigWig	Mouse	colon	plus	No
https://www.encodeproject.org/files/ENCFF525LRV/@@download/ENCFF525LRV.bigWig	Mouse	colon	plus	No
https://www.encodeproject.org/files/ENCFF103YMA/@@download/ENCFF103YMA.bigWig	Mouse	embryonic facial prominence	both	No
https://www.encodeproject.org/files/ENCFF532FIB/@@download/ENCFF532FIB.bigWig	Mouse	embryonic facial prominence	both	No
https://www.encodeproject.org/files/ENCFF441PEY/@@download/ENCFF441PEY.bigWig	Mouse	embryonic facial prominence	both	No
https://www.encodeproject.org/files/ENCFF526CYZ/@@download/ENCFF526CYZ.bigWig	Mouse	embryonic facial prominence	both	No
https://www.encodeproject.org/files/ENCFF559LTK/@@download/ENCFF559LTK.bigWig	Mouse	embryonic facial prominence	both	No
https://www.encodeproject.org/files/ENCFF853HPN/@@download/ENCFF853HPN.bigWig	Mouse	gonadal fat pad	minus	No
https://www.encodeproject.org/files/ENCFF117UHE/@@download/ENCFF117UHE.bigWig	Mouse	gonadal fat pad	minus	No
https://www.encodeproject.org/files/ENCFF497QXV/@@download/ENCFF497QXV.bigWig	Mouse	gonadal fat pad	plus	No
https://www.encodeproject.org/files/ENCFF534CWZ/@@download/ENCFF534CWZ.bigWig	Mouse	gonadal fat pad	plus	No
https://www.encodeproject.org/files/ENCFF619IJP/@@download/ENCFF619IJP.bigWig	Mouse	heart	both	Yes
https://www.encodeproject.org/files/ENCFF548IJA/@@download/ENCFF548IJA.bigWig	Mouse	heart	both	Yes
https://www.encodeproject.org/files/ENCFF050RYZ/@@download/ENCFF050RYZ.bigWig	Mouse	heart	both	Yes
https://www.encodeproject.org/files/ENCFF547ZDG/@@download/ENCFF547ZDG.bigWig	Mouse	heart	both	Yes
https://www.encodeproject.org/files/ENCFF276KTU/@@download/ENCFF276KTU.bigWig	Mouse	heart	both	Yes
https://www.encodeproject.org/files/ENCFF202UVT/@@download/ENCFF202UVT.bigWig	Mouse	heart	both	Yes
https://www.encodeproject.org/files/ENCFF940VJM/@@download/ENCFF940VJM.bigWig	Mouse	heart	both	Yes
https://www.encodeproject.org/files/ENCFF027WCY/@@download/ENCFF027WCY.bigWig	Mouse	heart	both	Yes
https://www.encodeproject.org/files/ENCFF666DGB/@@download/ENCFF666DGB.bigWig	Mouse	heart	both	Yes
https://www.encodeproject.org/files/ENCFF759QQA/@@download/ENCFF759QQA.bigWig	Mouse	hindbrain	both	Yes
https://www.encodeproject.org/files/ENCFF079PEJ/@@download/ENCFF079PEJ.bigWig	Mouse	hindbrain	both	Yes
https://www.encodeproject.org/files/ENCFF400JIC/@@download/ENCFF400JIC.bigWig	Mouse	hindbrain	both	Yes
https://www.encodeproject.org/files/ENCFF308CLM/@@download/ENCFF308CLM.bigWig	Mouse	hindbrain	both	Yes
https://www.encodeproject.org/files/ENCFF675CWB/@@download/ENCFF675CWB.bigWig	Mouse	hindbrain	both	Yes
https://www.encodeproject.org/files/ENCFF849LAH/@@download/ENCFF849LAH.bigWig	Mouse	hindbrain	both	Yes
https://www.encodeproject.org/files/ENCFF882RHO/@@download/ENCFF882RHO.bigWig	Mouse	hindbrain	both	Yes
https://www.encodeproject.org/files/ENCFF804RYC/@@download/ENCFF804RYC.bigWig	Mouse	hindbrain	both	Yes
https://www.encodeproject.org/files/ENCFF249GBN/@@download/ENCFF249GBN.bigWig	Mouse	hindbrain	both	Yes
https://www.encodeproject.org/files/ENCFF023UJR/@@download/ENCFF023UJR.bigWig	Mouse	hindbrain	both	Yes
https://www.encodeproject.org/files/ENCFF573EBY/@@download/ENCFF573EBY.bigWig	Mouse	hindbrain	both	Yes
https://www.encodeproject.org/files/ENCFF531LYD/@@download/ENCFF531LYD.bigWig	Mouse	hindbrain	both	Yes
https://www.encodeproject.org/files/ENCFF498LXH/@@download/ENCFF498LXH.bigWig	Mouse	intestine	both	Yes
https://www.encodeproject.org/files/ENCFF013UGQ/@@download/ENCFF013UGQ.bigWig	Mouse	intestine	both	Yes
https://www.encodeproject.org/files/ENCFF321GNV/@@download/ENCFF321GNV.bigWig	Mouse	intestine	both	Yes
https://www.encodeproject.org/files/ENCFF021MEX/@@download/ENCFF021MEX.bigWig	Mouse	intestine	both	Yes
https://www.encodeproject.org/files/ENCFF193RTU/@@download/ENCFF193RTU.bigWig	Mouse	intestine	both	Yes
https://www.encodeproject.org/files/ENCFF285BTC/@@download/ENCFF285BTC.bigWig	Mouse	intestine	both	Yes
https://www.encodeproject.org/files/ENCFF410BTA/@@download/ENCFF410BTA.bigWig	Mouse	intestine	both	Yes
https://www.encodeproject.org/files/ENCFF644LLJ/@@download/ENCFF644LLJ.bigWig	Mouse	intestine	both	Yes
https://www.encodeproject.org/files/ENCFF760NGF/@@download/ENCFF760NGF.bigWig	Mouse	kidney	minus	Yes
https://www.encodeproject.org/files/ENCFF399PQA/@@download/ENCFF399PQA.bigWig	Mouse	kidney	minus	Yes
https://www.encodeproject.org/files/ENCFF962VQO/@@download/ENCFF962VQO.bigWig	Mouse	kidney	minus	Yes
https://www.encodeproject.org/files/ENCFF068AMA/@@download/ENCFF068AMA.bigWig	Mouse	kidney	minus	Yes
https://www.encodeproject.org/files/ENCFF473DWN/@@download/ENCFF473DWN.bigWig	Mouse	kidney	minus	Yes
https://www.encodeproject.org/files/ENCFF035BZB/@@download/ENCFF035BZB.bigWig	Mouse	kidney	minus	Yes
https://www.encodeproject.org/files/ENCFF130TJJ/@@download/ENCFF130TJJ.bigWig	Mouse	kidney	plus	Yes
https://www.encodeproject.org/files/ENCFF819SOS/@@download/ENCFF819SOS.bigWig	Mouse	kidney	plus	Yes
https://www.encodeproject.org/files/ENCFF201XUM/@@download/ENCFF201XUM.bigWig	Mouse	kidney	plus	Yes
https://www.encodeproject.org/files/ENCFF973PHP/@@download/ENCFF973PHP.bigWig	Mouse	kidney	plus	Yes
https://www.encodeproject.org/files/ENCFF105HFL/@@download/ENCFF105HFL.bigWig	Mouse	limb	both	Yes
https://www.encodeproject.org/files/ENCFF743KAL/@@download/ENCFF743KAL.bigWig	Mouse	limb	both	Yes
https://www.encodeproject.org/files/ENCFF272JBX/@@download/ENCFF272JBX.bigWig	Mouse	limb	both	Yes
https://www.encodeproject.org/files/ENCFF096PLD/@@download/ENCFF096PLD.bigWig	Mouse	limb	both	Yes
https://www.encodeproject.org/files/ENCFF624HGP/@@download/ENCFF624HGP.bigWig	Mouse	limb	both	Yes
https://www.encodeproject.org/files/ENCFF275KGZ/@@download/ENCFF275KGZ.bigWig	Mouse	limb	both	Yes
https://www.encodeproject.org/files/ENCFF574UXU/@@download/ENCFF574UXU.bigWig	Mouse	limb	both	Yes
https://www.encodeproject.org/files/ENCFF790IUS/@@download/ENCFF790IUS.bigWig	Mouse	liver	minus	Yes
https://www.encodeproject.org/files/ENCFF502ABX/@@download/ENCFF502ABX.bigWig	Mouse	liver	minus	Yes
https://www.encodeproject.org/files/ENCFF732UEH/@@download/ENCFF732UEH.bigWig	Mouse	liver	minus	Yes
https://www.encodeproject.org/files/ENCFF961LYY/@@download/ENCFF961LYY.bigWig	Mouse	liver	minus	Yes
https://www.encodeproject.org/files/ENCFF201XTM/@@download/ENCFF201XTM.bigWig	Mouse	liver	minus	Yes
https://www.encodeproject.org/files/ENCFF607EQY/@@download/ENCFF607EQY.bigWig	Mouse	liver	minus	Yes
https://www.encodeproject.org/files/ENCFF969HSF/@@download/ENCFF969HSF.bigWig	Mouse	liver	minus	Yes
https://www.encodeproject.org/files/ENCFF388FAA/@@download/ENCFF388FAA.bigWig	Mouse	liver	minus	Yes
https://www.encodeproject.org/files/ENCFF199JUK/@@download/ENCFF199JUK.bigWig	Mouse	liver	minus	Yes
https://www.encodeproject.org/files/ENCFF133PLJ/@@download/ENCFF133PLJ.bigWig	Mouse	liver	minus	Yes
https://www.encodeproject.org/files/ENCFF590ODX/@@download/ENCFF590ODX.bigWig	Mouse	liver	minus	Yes
https://www.encodeproject.org/files/ENCFF664ZBC/@@download/ENCFF664ZBC.bigWig	Mouse	liver	plus	Yes
https://www.encodeproject.org/files/ENCFF504YZU/@@download/ENCFF504YZU.bigWig	Mouse	liver	plus	Yes
https://www.encodeproject.org/files/ENCFF607WWD/@@download/ENCFF607WWD.bigWig	Mouse	liver	plus	Yes
https://www.encodeproject.org/files/ENCFF777OUW/@@download/ENCFF777OUW.bigWig	Mouse	liver	plus	Yes
https://www.encodeproject.org/files/ENCFF698ILJ/@@download/ENCFF698ILJ.bigWig	Mouse	liver	plus	Yes
https://www.encodeproject.org/files/ENCFF644WJK/@@download/ENCFF644WJK.bigWig	Mouse	liver	minus	Yes
https://www.encodeproject.org/files/ENCFF948YJG/@@download/ENCFF948YJG.bigWig	Mouse	mammary gland	minus	No
https://www.encodeproject.org/files/ENCFF088FES/@@download/ENCFF088FES.bigWig	Mouse	mammary gland	minus	No
https://www.encodeproject.org/files/ENCFF509QKO/@@download/ENCFF509QKO.bigWig	Mouse	mammary gland	plus	No
https://www.encodeproject.org/files/ENCFF126DBH/@@download/ENCFF126DBH.bigWig	Mouse	mammary gland	plus	No
https://www.encodeproject.org/files/ENCFF976BMR/@@download/ENCFF976BMR.bigWig	Mouse	neural tube	both	No	strain B6NCrl neural tube tissue embryo (12.5 days)
https://www.encodeproject.org/files/ENCFF261JDF/@@download/ENCFF261JDF.bigWig	Mouse	neural tube	both	No	strain B6NCrl neural tube tissue embryo (12.5 days)
https://www.encodeproject.org/files/ENCFF243KEC/@@download/ENCFF243KEC.bigWig	Mouse	neural tube	both	No	strain B6NCrl neural tube tissue embryo (14.5 days)
https://www.encodeproject.org/files/ENCFF754RKZ/@@download/ENCFF754RKZ.bigWig	Mouse	neural tube	both	No	strain B6NCrl neural tube tissue embryo (14.5 days)
https://www.encodeproject.org/files/ENCFF460LPF/@@download/ENCFF460LPF.bigWig	Mouse	neural tube	both	Yes	strain B6NCrl neural tube tissue embryo (11.5 days)
https://www.encodeproject.org/files/ENCFF819EFP/@@download/ENCFF819EFP.bigWig	Mouse	neural tube	both	Yes	strain B6NCrl neural tube tissue embryo (11.5 days)
https://www.encodeproject.org/files/ENCFF346PRA/@@download/ENCFF346PRA.bigWig	Mouse	neural tube	both	No	strain B6NCrl neural tube tissue embryo (15.5 days)
https://www.encodeproject.org/files/ENCFF282FUC/@@download/ENCFF282FUC.bigWig	Mouse	neural tube	both	No	strain B6NCrl neural tube tissue embryo (15.5 days)
https://www.encodeproject.org/files/ENCFF829JAE/@@download/ENCFF829JAE.bigWig	Mouse	neural tube	both	No	strain B6NCrl neural tube tissue postnatal (0 days)
https://www.encodeproject.org/files/ENCFF876OJZ/@@download/ENCFF876OJZ.bigWig	Mouse	neural tube	both	No	strain B6NCrl neural tube tissue postnatal (0 days)
https://www.encodeproject.org/files/ENCFF789LMJ/@@download/ENCFF789LMJ.bigWig	Mouse	neural tube	both	No	strain B6NCrl neural tube tissue embryo (13.5 days)
https://www.encodeproject.org/files/ENCFF102ZOP/@@download/ENCFF102ZOP.bigWig	Mouse	neural tube	both	No	strain B6NCrl neural tube tissue embryo (13.5 days)
https://www.encodeproject.org/files/ENCFF273AYM/@@download/ENCFF273AYM.bigWig	Mouse	ovary	minus	Yes
https://www.encodeproject.org/files/ENCFF521AQU/@@download/ENCFF521AQU.bigWig	Mouse	ovary	minus	Yes
https://www.encodeproject.org/files/ENCFF854UIF/@@download/ENCFF854UIF.bigWig	Mouse	ovary	minus	Yes
https://www.encodeproject.org/files/ENCFF278VVT/@@download/ENCFF278VVT.bigWig	Mouse	ovary	minus	Yes
https://www.encodeproject.org/files/ENCFF461EGC/@@download/ENCFF461EGC.bigWig	Mouse	ovary	plus	Yes
https://www.encodeproject.org/files/ENCFF165YMO/@@download/ENCFF165YMO.bigWig	Mouse	ovary	plus	Yes
https://www.encodeproject.org/files/ENCFF849HZI/@@download/ENCFF849HZI.bigWig	Mouse	ovary	plus	Yes
https://www.encodeproject.org/files/ENCFF261FSR/@@download/ENCFF261FSR.bigWig	Mouse	ovary	plus	Yes
https://www.encodeproject.org/files/ENCFF528XHQ/@@download/ENCFF528XHQ.bigWig	Mouse	placenta	minus	Yes
https://www.encodeproject.org/files/ENCFF591NKW/@@download/ENCFF591NKW.bigWig	Mouse	placenta	minus	Yes
https://www.encodeproject.org/files/ENCFF100EGA/@@download/ENCFF100EGA.bigWig	Mouse	placenta	plus	Yes
https://www.encodeproject.org/files/ENCFF123NMK/@@download/ENCFF123NMK.bigWig	Mouse	placenta	plus	Yes
https://www.encodeproject.org/files/ENCFF650AMH/@@download/ENCFF650AMH.bigWig	Mouse	sigmoid colon	minus	No
https://www.encodeproject.org/files/ENCFF139ZAQ/@@download/ENCFF139ZAQ.bigWig	Mouse	sigmoid colon	minus	No
https://www.encodeproject.org/files/ENCFF156RTY/@@download/ENCFF156RTY.bigWig	Mouse	sigmoid colon	minus	No
https://www.encodeproject.org/files/ENCFF536QPE/@@download/ENCFF536QPE.bigWig	Mouse	sigmoid colon	minus	No
https://www.encodeproject.org/files/ENCFF938OIL/@@download/ENCFF938OIL.bigWig	Mouse	sigmoid colon	plus	No
https://www.encodeproject.org/files/ENCFF805VSX/@@download/ENCFF805VSX.bigWig	Mouse	sigmoid colon	plus	No
https://www.encodeproject.org/files/ENCFF061QCB/@@download/ENCFF061QCB.bigWig	Mouse	skeletal muscle tissue	both	Yes
https://www.encodeproject.org/files/ENCFF105SAT/@@download/ENCFF105SAT.bigWig	Mouse	skeletal muscle tissue	both	Yes
https://www.encodeproject.org/files/ENCFF839EAF/@@download/ENCFF839EAF.bigWig	Mouse	spleen	minus	No
https://www.encodeproject.org/files/ENCFF076EDC/@@download/ENCFF076EDC.bigWig	Mouse	spleen	minus	No
https://www.encodeproject.org/files/ENCFF287BKA/@@download/ENCFF287BKA.bigWig	Mouse	spleen	minus	No
https://www.encodeproject.org/files/ENCFF641ZNZ/@@download/ENCFF641ZNZ.bigWig	Mouse	spleen	minus	No
https://www.encodeproject.org/files/ENCFF421RUK/@@download/ENCFF421RUK.bigWig	Mouse	spleen	minus	No
https://www.encodeproject.org/files/ENCFF775XBG/@@download/ENCFF775XBG.bigWig	Mouse	spleen	plus	No
https://www.encodeproject.org/files/ENCFF043QJG/@@download/ENCFF043QJG.bigWig	Mouse	spleen	plus	No
https://www.encodeproject.org/files/ENCFF732AIP/@@download/ENCFF732AIP.bigWig	Mouse	spleen	plus	No
https://www.encodeproject.org/files/ENCFF217DFC/@@download/ENCFF217DFC.bigWig	Mouse	stomach	both	No
https://www.encodeproject.org/files/ENCFF024UJG/@@download/ENCFF024UJG.bigWig	Mouse	stomach	both	No
https://www.encodeproject.org/files/ENCFF376OIM/@@download/ENCFF376OIM.bigWig	Mouse	stomach	both	No
https://www.encodeproject.org/files/ENCFF806BBN/@@download/ENCFF806BBN.bigWig	Mouse	stomach	both	No
https://www.encodeproject.org/files/ENCFF016FUN/@@download/ENCFF016FUN.bigWig	Mouse	stomach	both	No
https://www.encodeproject.org/files/ENCFF548KDZ/@@download/ENCFF548KDZ.bigWig	Mouse	stomach	both	No
https://www.encodeproject.org/files/ENCFF932HNU/@@download/ENCFF932HNU.bigWig	Mouse	stomach	both	No
https://www.encodeproject.org/files/ENCFF822OVR/@@download/ENCFF822OVR.bigWig	Mouse	stomach	both	No
https://www.encodeproject.org/files/ENCFF141WGX/@@download/ENCFF141WGX.bigWig	Mouse	subcutaneous adipose tissue	minus	No
https://www.encodeproject.org/files/ENCFF658WFN/@@download/ENCFF658WFN.bigWig	Mouse	subcutaneous adipose tissue	minus	No
https://www.encodeproject.org/files/ENCFF220MVI/@@download/ENCFF220MVI.bigWig	Mouse	subcutaneous adipose tissue	plus	No
https://www.encodeproject.org/files/ENCFF426NYE/@@download/ENCFF426NYE.bigWig	Mouse	subcutaneous adipose tissue	plus	No
https://www.encodeproject.org/files/ENCFF264WRD/@@download/ENCFF264WRD.bigWig	Mouse	testis	minus	Yes
https://www.encodeproject.org/files/ENCFF774FBE/@@download/ENCFF774FBE.bigWig	Mouse	testis	minus	Yes
https://www.encodeproject.org/files/ENCFF504SQS/@@download/ENCFF504SQS.bigWig	Mouse	testis	minus	Yes
https://www.encodeproject.org/files/ENCFF826UCX/@@download/ENCFF826UCX.bigWig	Mouse	testis	minus	Yes
https://www.encodeproject.org/files/ENCFF038DYW/@@download/ENCFF038DYW.bigWig	Mouse	testis	minus	Yes
https://www.encodeproject.org/files/ENCFF848VET/@@download/ENCFF848VET.bigWig	Mouse	testis	minus	Yes
https://www.encodeproject.org/files/ENCFF969XIG/@@download/ENCFF969XIG.bigWig	Mouse	testis	plus	Yes
https://www.encodeproject.org/files/ENCFF404RSW/@@download/ENCFF404RSW.bigWig	Mouse	testis	plus	Yes
https://www.encodeproject.org/files/ENCFF399UPG/@@download/ENCFF399UPG.bigWig	Mouse	testis	plus	Yes
https://www.encodeproject.org/files/ENCFF764RVX/@@download/ENCFF764RVX.bigWig	Mouse	thymus	minus	No
https://www.encodeproject.org/files/ENCFF869FGB/@@download/ENCFF869FGB.bigWig	Mouse	thymus	minus	No
https://www.encodeproject.org/files/ENCFF256CBA/@@download/ENCFF256CBA.bigWig	Mouse	thymus	plus	No
https://www.encodeproject.org/files/ENCFF548YQZ/@@download/ENCFF548YQZ.bigWig	Mouse	thymus	plus	No
https://www.encodeproject.org/files/ENCFF090IDE/@@download/ENCFF090IDE.bigWig	Mouse	urinary bladder	minus	Yes
https://www.encodeproject.org/files/ENCFF017RTI/@@download/ENCFF017RTI.bigWig	Mouse	urinary bladder	minus	Yes
https://www.encodeproject.org/files/ENCFF440XQF/@@download/ENCFF440XQF.bigWig	Mouse	urinary bladder	plus	Yes
https://www.encodeproject.org/files/ENCFF180ELH/@@download/ENCFF180ELH.bigWig	Mouse	urinary bladder	plus	Yes
https://www.encodeproject.org/files/ENCFF643TDK/@@download/ENCFF643TDK.bam	Mouse	gastrocnemius tissue male (4 days)	PacBio-full-length	Yes
https://www.encodeproject.org/files/ENCFF821NRP/@@download/ENCFF821NRP.bam	Mouse	gastrocnemius tissue male (4 days)	PacBio-full-length	Yes
https://www.encodeproject.org/files/ENCFF226FNF/@@download/ENCFF226FNF.bam	Mouse	B6NCrl forelimb tissue embryo (11 days)	PacBio-full-length	Yes
https://www.encodeproject.org/files/ENCFF479KNZ/@@download/ENCFF479KNZ.bam	Mouse	B6NCrl forelimb tissue embryo (11 days)	PacBio-full-length	Yes
https://www.encodeproject.org/files/ENCFF768ZJS/@@download/ENCFF768ZJS.bigWig	Human	Urinary Bladder	minus	Yes
https://www.encodeproject.org/files/ENCFF965CXH/@@download/ENCFF965CXH.bigWig	Human	Ovary	minus	Yes
https://www.encodeproject.org/files/ENCFF107LVE/@@download/ENCFF107LVE.bigWig	Human	placenta	both	Yes
https://www.encodeproject.org/files/ENCFF302BFW/@@download/ENCFF302BFW.bigWig	Human	Kidney	minus	Yes
https://www.encodeproject.org/files/ENCFF771JBV/@@download/ENCFF771JBV.bigWig	Human	Forelimb	both	Yes
https://www.encodeproject.org/files/ENCFF158RZB/@@download/ENCFF158RZB.bigWig	Human	Psoas Muscle	minus	Yes
https://www.encodeproject.org/files/ENCFF239CWJ/@@download/ENCFF239CWJ.bam	Human	Kidney	PacBio-full-length	Yes

## Sheet: CAGE-seq Data
AvgSpotLen	BioSample	Center_Name	Experiment	LibraryLayout	LibrarySelection	Library_Name	demultiplexed_FASTQ	LoadDate	MBases	MBytes	Organism	ReleaseDate	Run	SRA_Sample	SRA_Study	Sample_Name	memberName	proportion	readGroupTag	sample_comment	sample_name	Assay_Type	BioProject	Consent	DATASTORE_filetype	DATASTORE_provider	InsertSize	Instrument	LibrarySource	Platform
51	SAMD00003882	RIKEN_OSC	DRX003141	SINGLE	CAGE	CThi10091	CThi10091.ACA	41732	6762	4572	Mus musculus	41752	DRR003905	DRS003207	DRP000949	SAMD00003882	Mm_iPS_LymB.44.1B4e_Cytoplasmic hori-0031_Sample_0094, Mm_iPS_LymB.44.1B4e_Nuclear hori-0031_Sample_0097, Mm_iPS_LymT.i103H12_Cytoplasmic hori-0031_Sample_0100, Mm_iPS_LymT.i103H12_Nuclear hori-0031_Sample_0103, Mm_iPS_MEF-Ng-20D-17_Cytoplasmic hori-00...	hori-0031_Sample_0094, hori-0031_Sample_0097, hori-0031_Sample_0100, hori-0031_Sample_0103, hori-0031_Sample_0106, hori-0031_Sample_0109	5' SOLX_Mix_03 hori-0031_Sample_0094, 5' SOLX_Mix_08 hori-0031_Sample_0097, 5' SOLX_Mix_04 hori-0031_Sample_0100, 5' SOLX_Mix_06 hori-0031_Sample_0103, 5' SOLX_Mix_02 hori-0031_Sample_0106, 5' SOLX_Mix_10 hori-0031_Sample_0109	CThi10091	DRS003207	OTHER	PRJDB1980	public	sra	ncbi	0	Illumina HiSeq 2000	TRANSCRIPTOMIC	ILLUMINA
51	SAMD00003882	RIKEN_OSC	DRX003141	SINGLE	CAGE	CThi10091	CThi10091.ACG	41732	6762	4572	Mus musculus	41752	DRR003905	DRS003207	DRP000949	SAMD00003882	Mm_iPS_LymB.44.1B4e_Cytoplasmic hori-0031_Sample_0094, Mm_iPS_LymB.44.1B4e_Nuclear hori-0031_Sample_0097, Mm_iPS_LymT.i103H12_Cytoplasmic hori-0031_Sample_0100, Mm_iPS_LymT.i103H12_Nuclear hori-0031_Sample_0103, Mm_iPS_MEF-Ng-20D-17_Cytoplasmic hori-00...	hori-0031_Sample_0094, hori-0031_Sample_0097, hori-0031_Sample_0100, hori-0031_Sample_0103, hori-0031_Sample_0106, hori-0031_Sample_0109	5' SOLX_Mix_03 hori-0031_Sample_0094, 5' SOLX_Mix_08 hori-0031_Sample_0097, 5' SOLX_Mix_04 hori-0031_Sample_0100, 5' SOLX_Mix_06 hori-0031_Sample_0103, 5' SOLX_Mix_02 hori-0031_Sample_0106, 5' SOLX_Mix_10 hori-0031_Sample_0109	CThi10091	DRS003207	OTHER	PRJDB1980	public	sra	ncbi	0	Illumina HiSeq 2000	TRANSCRIPTOMIC	ILLUMINA
51	SAMD00003882	RIKEN_OSC	DRX003141	SINGLE	CAGE	CThi10091	CThi10091.AGC	41732	6762	4572	Mus musculus	41752	DRR003905	DRS003207	DRP000949	SAMD00003882	Mm_iPS_LymB.44.1B4e_Cytoplasmic hori-0031_Sample_0094, Mm_iPS_LymB.44.1B4e_Nuclear hori-0031_Sample_0097, Mm_iPS_LymT.i103H12_Cytoplasmic hori-0031_Sample_0100, Mm_iPS_LymT.i103H12_Nuclear hori-0031_Sample_0103, Mm_iPS_MEF-Ng-20D-17_Cytoplasmic hori-00...	hori-0031_Sample_0094, hori-0031_Sample_0097, hori-0031_Sample_0100, hori-0031_Sample_0103, hori-0031_Sample_0106, hori-0031_Sample_0109	5' SOLX_Mix_03 hori-0031_Sample_0094, 5' SOLX_Mix_08 hori-0031_Sample_0097, 5' SOLX_Mix_04 hori-0031_Sample_0100, 5' SOLX_Mix_06 hori-0031_Sample_0103, 5' SOLX_Mix_02 hori-0031_Sample_0106, 5' SOLX_Mix_10 hori-0031_Sample_0109	CThi10091	DRS003207	OTHER	PRJDB1980	public	sra	ncbi	0	Illumina HiSeq 2000	TRANSCRIPTOMIC	ILLUMINA
51	SAMD00003882	RIKEN_OSC	DRX003141	SINGLE	CAGE	CThi10091	CThi10091.ATC	41732	6762	4572	Mus musculus	41752	DRR003905	DRS003207	DRP000949	SAMD00003882	Mm_iPS_LymB.44.1B4e_Cytoplasmic hori-0031_Sample_0094, Mm_iPS_LymB.44.1B4e_Nuclear hori-0031_Sample_0097, Mm_iPS_LymT.i103H12_Cytoplasmic hori-0031_Sample_0100, Mm_iPS_LymT.i103H12_Nuclear hori-0031_Sample_0103, Mm_iPS_MEF-Ng-20D-17_Cytoplasmic hori-00...	hori-0031_Sample_0094, hori-0031_Sample_0097, hori-0031_Sample_0100, hori-0031_Sample_0103, hori-0031_Sample_0106, hori-0031_Sample_0109	5' SOLX_Mix_03 hori-0031_Sample_0094, 5' SOLX_Mix_08 hori-0031_Sample_0097, 5' SOLX_Mix_04 hori-0031_Sample_0100, 5' SOLX_Mix_06 hori-0031_Sample_0103, 5' SOLX_Mix_02 hori-0031_Sample_0106, 5' SOLX_Mix_10 hori-0031_Sample_0109	CThi10091	DRS003207	OTHER	PRJDB1980	public	sra	ncbi	0	Illumina HiSeq 2000	TRANSCRIPTOMIC	ILLUMINA
51	SAMD00003882	RIKEN_OSC	DRX003141	SINGLE	CAGE	CThi10091	CThi10091.CTT	41732	6762	4572	Mus musculus	41752	DRR003905	DRS003207	DRP000949	SAMD00003882	Mm_iPS_LymB.44.1B4e_Cytoplasmic hori-0031_Sample_0094, Mm_iPS_LymB.44.1B4e_Nuclear hori-0031_Sample_0097, Mm_iPS_LymT.i103H12_Cytoplasmic hori-0031_Sample_0100, Mm_iPS_LymT.i103H12_Nuclear hori-0031_Sample_0103, Mm_iPS_MEF-Ng-20D-17_Cytoplasmic hori-00...	hori-0031_Sample_0094, hori-0031_Sample_0097, hori-0031_Sample_0100, hori-0031_Sample_0103, hori-0031_Sample_0106, hori-0031_Sample_0109	5' SOLX_Mix_03 hori-0031_Sample_0094, 5' SOLX_Mix_08 hori-0031_Sample_0097, 5' SOLX_Mix_04 hori-0031_Sample_0100, 5' SOLX_Mix_06 hori-0031_Sample_0103, 5' SOLX_Mix_02 hori-0031_Sample_0106, 5' SOLX_Mix_10 hori-0031_Sample_0109	CThi10091	DRS003207	OTHER	PRJDB1980	public	sra	ncbi	0	Illumina HiSeq 2000	TRANSCRIPTOMIC	ILLUMINA
51	SAMD00003882	RIKEN_OSC	DRX003141	SINGLE	CAGE	CThi10091	CThi10091.GAT	41732	6762	4572	Mus musculus	41752	DRR003905	DRS003207	DRP000949	SAMD00003882	Mm_iPS_LymB.44.1B4e_Cytoplasmic hori-0031_Sample_0094, Mm_iPS_LymB.44.1B4e_Nuclear hori-0031_Sample_0097, Mm_iPS_LymT.i103H12_Cytoplasmic hori-0031_Sample_0100, Mm_iPS_LymT.i103H12_Nuclear hori-0031_Sample_0103, Mm_iPS_MEF-Ng-20D-17_Cytoplasmic hori-00...	hori-0031_Sample_0094, hori-0031_Sample_0097, hori-0031_Sample_0100, hori-0031_Sample_0103, hori-0031_Sample_0106, hori-0031_Sample_0109	5' SOLX_Mix_03 hori-0031_Sample_0094, 5' SOLX_Mix_08 hori-0031_Sample_0097, 5' SOLX_Mix_04 hori-0031_Sample_0100, 5' SOLX_Mix_06 hori-0031_Sample_0103, 5' SOLX_Mix_02 hori-0031_Sample_0106, 5' SOLX_Mix_10 hori-0031_Sample_0109	CThi10091	DRS003207	OTHER	PRJDB1980	public	sra	ncbi	0	Illumina HiSeq 2000	TRANSCRIPTOMIC	ILLUMINA
51	SAMD00003988	RIKEN_OSC	DRX003142	SINGLE	CAGE	CThi10092	CThi10092.ACA	41732	6278	4364	Mus musculus	41752	DRR003906	DRS003208	DRP000949	SAMD00003988	Mm_ES_B6G-2_Cytoplasmic hori-0031_Sample_0076, Mm_ES_B6G-2_Nuclear hori-0031_Sample_0079, Mm_ES_FVB-1_Cytoplasmic hori-0031_Sample_0082, Mm_ES_FVB-1_Nuclear hori-0031_Sample_0085, Mm_ES_R08_Cytoplasmic hori-0031_Sample_0088, Mm_ES_R08_Nuclear hori-0031...	hori-0031_Sample_0076, hori-0031_Sample_0079, hori-0031_Sample_0082, hori-0031_Sample_0085, hori-0031_Sample_0088, hori-0031_Sample_0091	5' SOLX_Mix_10 hori-0031_Sample_0076, 5' SOLX_Mix_02 hori-0031_Sample_0079, 5' SOLX_Mix_08 hori-0031_Sample_0082, 5' SOLX_Mix_03 hori-0031_Sample_0085, 5' SOLX_Mix_06 hori-0031_Sample_0088, 5' SOLX_Mix_04 hori-0031_Sample_0091	CThi10092	DRS003208	OTHER	PRJDB1980	public	sra	ncbi	0	Illumina HiSeq 2000	TRANSCRIPTOMIC	ILLUMINA
51	SAMD00003988	RIKEN_OSC	DRX003142	SINGLE	CAGE	CThi10092	CThi10092.ACG	41732	6278	4364	Mus musculus	41752	DRR003906	DRS003208	DRP000949	SAMD00003988	Mm_ES_B6G-2_Cytoplasmic hori-0031_Sample_0076, Mm_ES_B6G-2_Nuclear hori-0031_Sample_0079, Mm_ES_FVB-1_Cytoplasmic hori-0031_Sample_0082, Mm_ES_FVB-1_Nuclear hori-0031_Sample_0085, Mm_ES_R08_Cytoplasmic hori-0031_Sample_0088, Mm_ES_R08_Nuclear hori-0031...	hori-0031_Sample_0076, hori-0031_Sample_0079, hori-0031_Sample_0082, hori-0031_Sample_0085, hori-0031_Sample_0088, hori-0031_Sample_0091	5' SOLX_Mix_10 hori-0031_Sample_0076, 5' SOLX_Mix_02 hori-0031_Sample_0079, 5' SOLX_Mix_08 hori-0031_Sample_0082, 5' SOLX_Mix_03 hori-0031_Sample_0085, 5' SOLX_Mix_06 hori-0031_Sample_0088, 5' SOLX_Mix_04 hori-0031_Sample_0091	CThi10092	DRS003208	OTHER	PRJDB1980	public	sra	ncbi	0	Illumina HiSeq 2000	TRANSCRIPTOMIC	ILLUMINA
51	SAMD00003988	RIKEN_OSC	DRX003142	SINGLE	CAGE	CThi10092	CThi10092.AGC	41732	6278	4364	Mus musculus	41752	DRR003906	DRS003208	DRP000949	SAMD00003988	Mm_ES_B6G-2_Cytoplasmic hori-0031_Sample_0076, Mm_ES_B6G-2_Nuclear hori-0031_Sample_0079, Mm_ES_FVB-1_Cytoplasmic hori-0031_Sample_0082, Mm_ES_FVB-1_Nuclear hori-0031_Sample_0085, Mm_ES_R08_Cytoplasmic hori-0031_Sample_0088, Mm_ES_R08_Nuclear hori-0031...	hori-0031_Sample_0076, hori-0031_Sample_0079, hori-0031_Sample_0082, hori-0031_Sample_0085, hori-0031_Sample_0088, hori-0031_Sample_0091	5' SOLX_Mix_10 hori-0031_Sample_0076, 5' SOLX_Mix_02 hori-0031_Sample_0079, 5' SOLX_Mix_08 hori-0031_Sample_0082, 5' SOLX_Mix_03 hori-0031_Sample_0085, 5' SOLX_Mix_06 hori-0031_Sample_0088, 5' SOLX_Mix_04 hori-0031_Sample_0091	CThi10092	DRS003208	OTHER	PRJDB1980	public	sra	ncbi	0	Illumina HiSeq 2000	TRANSCRIPTOMIC	ILLUMINA
51	SAMD00003988	RIKEN_OSC	DRX003142	SINGLE	CAGE	CThi10092	CThi10092.ATC	41732	6278	4364	Mus musculus	41752	DRR003906	DRS003208	DRP000949	SAMD00003988	Mm_ES_B6G-2_Cytoplasmic hori-0031_Sample_0076, Mm_ES_B6G-2_Nuclear hori-0031_Sample_0079, Mm_ES_FVB-1_Cytoplasmic hori-0031_Sample_0082, Mm_ES_FVB-1_Nuclear hori-0031_Sample_0085, Mm_ES_R08_Cytoplasmic hori-0031_Sample_0088, Mm_ES_R08_Nuclear hori-0031...	hori-0031_Sample_0076, hori-0031_Sample_0079, hori-0031_Sample_0082, hori-0031_Sample_0085, hori-0031_Sample_0088, hori-0031_Sample_0091	5' SOLX_Mix_10 hori-0031_Sample_0076, 5' SOLX_Mix_02 hori-0031_Sample_0079, 5' SOLX_Mix_08 hori-0031_Sample_0082, 5' SOLX_Mix_03 hori-0031_Sample_0085, 5' SOLX_Mix_06 hori-0031_Sample_0088, 5' SOLX_Mix_04 hori-0031_Sample_0091	CThi10092	DRS003208	OTHER	PRJDB1980	public	sra	ncbi	0	Illumina HiSeq 2000	TRANSCRIPTOMIC	ILLUMINA
51	SAMD00003988	RIKEN_OSC	DRX003142	SINGLE	CAGE	CThi10092	CThi10092.CTT	41732	6278	4364	Mus musculus	41752	DRR003906	DRS003208	DRP000949	SAMD00003988	Mm_ES_B6G-2_Cytoplasmic hori-0031_Sample_0076, Mm_ES_B6G-2_Nuclear hori-0031_Sample_0079, Mm_ES_FVB-1_Cytoplasmic hori-0031_Sample_0082, Mm_ES_FVB-1_Nuclear hori-0031_Sample_0085, Mm_ES_R08_Cytoplasmic hori-0031_Sample_0088, Mm_ES_R08_Nuclear hori-0031...	hori-0031_Sample_0076, hori-0031_Sample_0079, hori-0031_Sample_0082, hori-0031_Sample_0085, hori-0031_Sample_0088, hori-0031_Sample_0091	5' SOLX_Mix_10 hori-0031_Sample_0076, 5' SOLX_Mix_02 hori-0031_Sample_0079, 5' SOLX_Mix_08 hori-0031_Sample_0082, 5' SOLX_Mix_03 hori-0031_Sample_0085, 5' SOLX_Mix_06 hori-0031_Sample_0088, 5' SOLX_Mix_04 hori-0031_Sample_0091	CThi10092	DRS003208	OTHER	PRJDB1980	public	sra	ncbi	0	Illumina HiSeq 2000	TRANSCRIPTOMIC	ILLUMINA
51	SAMD00003988	RIKEN_OSC	DRX003142	SINGLE	CAGE	CThi10092	CThi10092.GAT	41732	6278	4364	Mus musculus	41752	DRR003906	DRS003208	DRP000949	SAMD00003988	Mm_ES_B6G-2_Cytoplasmic hori-0031_Sample_0076, Mm_ES_B6G-2_Nuclear hori-0031_Sample_0079, Mm_ES_FVB-1_Cytoplasmic hori-0031_Sample_0082, Mm_ES_FVB-1_Nuclear hori-0031_Sample_0085, Mm_ES_R08_Cytoplasmic hori-0031_Sample_0088, Mm_ES_R08_Nuclear hori-0031...	hori-0031_Sample_0076, hori-0031_Sample_0079, hori-0031_Sample_0082, hori-0031_Sample_0085, hori-0031_Sample_0088, hori-0031_Sample_0091	5' SOLX_Mix_10 hori-0031_Sample_0076, 5' SOLX_Mix_02 hori-0031_Sample_0079, 5' SOLX_Mix_08 hori-0031_Sample_0082, 5' SOLX_Mix_03 hori-0031_Sample_0085, 5' SOLX_Mix_06 hori-0031_Sample_0088, 5' SOLX_Mix_04 hori-0031_Sample_0091	CThi10092	DRS003208	OTHER	PRJDB1980	public	sra	ncbi	0	Illumina HiSeq 2000	TRANSCRIPTOMIC	ILLUMINA

## Sheet: GWIPS-viz bedGraphs
Study Name
Alvarez Dominguez 2017
Atger 2015
Atlasi 2020
Blanco 2016
Castaneda 2014
Castela Szekely 2017
Cho 2015
Eichhorn 2014
Fradejas-Villar 2016
Freimer 2018
Gonzalez 2014
Guo 2010
Hornstein 2016
Howard 2013
Hurt 2013
Ingolia 2011
Janich 2015
Laguesse 2015
Rapino 2018
Reid 2014
Reid 2016
Reid 2017
Sendoel 2017
Simsek 2017
Thoreen 2012
You 2015
